# Supplementary material for: Onset of the spring bloom in the northwestern Mediterranean Sea: influence of environmental pulse events on the in situ hourly-scale dynamics of the phytoplankton community structure
Source: Front Microbiol. 2014 Aug 12;5:387. doi: 10.3389/fmicb.2014.00387 (PMC4129916; doi:10.3389/fmicb.2014.00387)
Supplement: Supplementary file 1 [file DataSheet1.XLSX]

## Sheet: DATASETSfrontiersEOLbuoy
Date	PicoFLO (cell.cm-3)	Picoeukaryotes (cells.cm-3)	HighSWS (cells.cm-3)	HighFLO (cells.cm-3)	Microphytoplankton (cells.cm-3)	nanophytoplankton (cells.cm-3)	NO2+NO3 (µM)	PO4 (µM)	SiOH4 (µM)	Daily precipitation (mm)	Daily average wind speed (m.s-1)	direction	Solar radiation (j.cm2)	Sea water temperature (°C)	Pression	Salinity	Facs Synechococcus (cells.cm-3)	Facs Picoeukaryotes (cells.cm-3)	Facs nophytoplankton (cells.cm-3)
2012-01-24 11:02:24	6984.33	4630.59	42.9081	31.1451	11.362	833.967
2012-01-24 12:00:00	7652.15	4869.85	43.7119	37.1215	31.2036	1126.69
2012-01-24 12:57:36	6848.97	4121.72	31.1761	26.1562	5.28408	1025.24
2012-01-24 13:55:12	6344.47	3049.39	34.76	28.1516	7.79787	886.446
2012-01-24 15:07:12
2012-01-24 16:04:48	6486.37	2862.55	36.0316	28.8782	14.1742	1257
2012-01-24 17:02:24	6493.43	2465.89	30.1799	20.3847	15.2223	1382.05
2012-01-24 18:00:00	6414.02	2312.58	30.4247	14.2864	18.1226	1351.92
2012-01-24 18:57:36	6240.76	2500.87	29.0333	10.5576	14.1208	1204.49
2012-01-24 19:55:12	6363.93	2758.41	29.126	8.56649	11.5977	959.842
2012-01-24 21:07:12	6005.44	2756.79	28.342	8.87341	12.3168	933.033
2012-01-24 22:04:48	5905.59	3442.43	23.8695	8.35433	14.5869	869.911
2012-01-24 23:02:24	5778.57	3335.43	29.6956	8.18279	11.4823	807.456
2012-01-25	5222.3	3250.38	31.8512	7.92976	11.366	688.303
2012-01-25 00:57:36	5790.91	3897.86	32.4159	8.73244	10.1878	707.724
2012-01-25 01:55:12	5626.61	4029.46	28.4843	10.0689	12.3211	668.122
2012-01-25 03:07:12	5415.27	4389.68	33.03	8.88759	10.3467	628.233
2012-01-25 04:04:48	4960.81	4000.63	37.3495	9.23839	9.37037	649.063
2012-01-25 05:02:24	5102.14	3975.06	43.2998	11.0242	9.96161	664.639
2012-01-25 06:00:00	4828.6	3777.24	39.952	11.4714	10.5484	627.233
2012-01-25 06:57:36	4741.48	3680.71	39.8021	12.2977	9.2563	596.635
2012-01-25 07:55:12	4553.57	3270.62	33.0424	10.0449	12.2918	561.589
2012-01-25 09:07:12	4945.36	3935.31	43.7085	16.3742	9.50758	554.477
2012-01-25 10:04:48	4790.84	3422.11	39.047	17.9405	9.49791	583.198				0	4.2	330	709
2012-01-25 11:02:24	4422.64	2911.58	35.885	14.9303	6.28643	577.434
2012-01-25 12:00:00	5173.97	3047.06	39.542	20.9494	6.02295	637.647
2012-01-25 12:57:36	4877.23	3120.35	35.841	20.9512	6.58842	657.13
2012-01-25 13:55:12	5543.3	3274.79	36.6619	24.3973	8.96767	780.451
2012-01-25 15:07:12	5523.36	2951.42	37.0072	22.9471	12.2031	805.801
2012-01-25 16:04:48	5385.46	2628.31	35.2441	15.1234	15.518	863.613
2012-01-25 17:02:24	5410.12	2599.11	34.6338	14.2765	14.4087	960.889
2012-01-25 18:00:00	5300.53	2856.78	36.6778	11.8272	12.7575	902.858
2012-01-25 18:57:36	5340.87	3085.18	30.7111	10.0605	12.5757	793.722
2012-01-25 19:55:12	4856.06	3208.75	34.946	9.92785	9.6631	717.982
2012-01-25 21:07:12	4439.37	3253.1	35.364	9.29941	7.46572	513.956
2012-01-25 22:04:48	4238.95	3735.08	30.8943	9.01637	13.1268	714.548
2012-01-25 23:02:24	4934.26	3857.4	30.8573	10.5948	12.0516	686.145
2012-01-26	4930.56	3954.01	33.3181	9.42465	12.345	638.088
2012-01-26 00:57:36	4573.35	3935.16	31.7614	11.9929	13.3108	593.45
2012-01-26 01:55:12	4455.22	3985.79	35.1038	7.55063	10.7298	593.983
2012-01-26 03:07:12	4436.8	3919.16	33.5144	10.1599	11.6113	568.162
2012-01-26 04:04:48	4217.47	3724.24	34.6502	9.486	7.24625	563.231
2012-01-26 05:02:24	3842.19	3411.22	33.0869	10.4555	8.0732	513.905
2012-01-26 06:00:00	3809.57	3155.32	31.5876	7.76528	8.29174	619.906
2012-01-26 06:57:36	3752.3	3326.89	41.7136	9.03351	9.03351	636.464
2012-01-26 07:55:12
2012-01-26 09:07:12
2012-01-26 10:04:48	4080.88	3248.03	41.7831	13.2225	9.25574	647.373				0	2.9	320	214
2012-01-26 11:02:24	4282.65	3047.35	40.9937	16.3975	9.25665	719.241
2012-01-26 12:00:00	4130.19	3048.24	42.7127	15.6525	7.29566	750.524
2012-01-26 12:57:36	4197.37	3110.92	35.6654	17.7664	9.67872	784.772
2012-01-26 13:55:12	4262.97	3125.17	40.3222	18.5694	10.8764	820.505
2012-01-26 15:07:12	4627.91	2920.05	37.5858	15.9375	13.1484	946.552
2012-01-26 16:04:48	4546.01	2721.82	39.9035	15.7758	12.4616	977.172
2012-01-26 17:02:24	4437.14	2631.7	38.5131	12.4406	12.8377	902.079
2012-01-26 18:00:00	4175.3	2662.5	39.5625	9.2932	10.2225	885.111
2012-01-26 18:57:36	4543.06	2735.38	40.0435	11.5357	11.1379	836.67
2012-01-26 19:55:12	4417.72	3049.41	37.2576	8.61831	9.81161	720.49
2012-01-26 21:07:12	4165.78	3140.48	34.8383	9.63332	11.4808	706.927
2012-01-26 22:04:48	3978.49	3248.7	39.3141	9.10294	8.97101	616.361
2012-01-26 23:02:24	3932.53	3512.55	34.8021	9.16544	10.7594	693.784
2012-01-27	4024.39	3177.75	37.5562	6.23724	9.68764	613.639
2012-01-27 00:57:36	3721.75	2972.21	34.8044	6.32808	10.5468	549.883
2012-01-27 01:55:12	3663.4	3290.33	39.2368	8.74874	10.3394	561.112
2012-01-27 03:07:12	3445.88	3244.27	35.0495	8.86156	8.46477	554.443
2012-01-27 04:04:48	3477.78	3008.64	41.0041	8.78659	8.25407	547.697
2012-01-27 05:02:24	3472.35	2971.59	46.4534	7.65426	7.39032	533.159
2012-01-27 06:00:00	3448.44	3113.02	34.6756	8.5685	9.50568	596.18
2012-01-27 06:57:36	3584.25	3181.56	31.6419	8.9076	7.57811	563.705
2012-01-27 07:55:12	3323.71	2949.17	37.5042	9.11194	8.97988	561.11
2012-01-27 09:07:12	3508.35	2921.73	38.3507	9.15641	7.43129	549.384
2012-01-27 10:04:48	3691.27	2630.42	32.998	13.9148	10.4692	575.145				0	3.5	100	287
2012-01-27 11:02:24	3945.29	2596.48	35.5844	14.1544	9.25987	637.079
2012-01-27 12:00:00	4117.38	2417.15	34.3228	15.2398	9.54147	674.926
2012-01-27 12:57:36	4040.63	2398.81	32.6812	14.3639	9.61987	652.174
2012-01-27 13:55:12	4587.35	2371.55	37.0593	16.8212	8.67345	809.522
2012-01-27 15:07:12	4648.22	2236.07	37.4604	16.6198	12.267	827.427
2012-01-27 16:04:48	4626.93	2230.95	37.4671	18.6673	12.7097	837.382
2012-01-27 17:02:24	4007.02	2280.68	33.7639	10.725	12.3139	613.179
2012-01-27 18:00:00	3764.44	2276.76	32.5928	9.97738	8.7801	598.111
2012-01-27 18:57:36	4010.48	2205.79	35.1228	9.24284	10.1671	587.185
2012-01-27 19:55:12	4049.11	2264.37	31.168	8.94272	7.75912	554.186
2012-01-27 21:07:12	4144.39	2382.28	33.896	9.23238	8.70482	565.549
2012-01-27 22:04:48	3789.41	2523.04	32.6661	8.82511	8.82511	504.875
2012-01-27 23:02:24	3970.8	2599.94	32.7422	8.94166	9.07315	537.814
2012-01-28	3726.26	2548.99	33.0892	7.54434	8.6032	538.957
2012-01-28 00:57:36	3573.01	2709.23	33.8178	6.18457	8.15837	495.819
2012-01-28 01:55:12	3550.64	2741.43	34.6606	8.86359	8.46671	528.905
2012-01-28 03:07:12	3548.69	2585.38	36.8627	7.42559	10.3428	544.057
2012-01-28 04:04:48	3587.83	2811.73	39.2344	9.11506	5.8125	560.378
2012-01-28 05:02:24	3462.33	2628.56	39.3934	8.56378	8.03678	527.002
2012-01-28 06:00:00	3266.21	2695.34	38.4043	8.02281	9.73259	551.996
2012-01-28 06:57:36	3452.87	2746.85	36.271	7.6778	5.42741	534.798
2012-01-28 07:55:12	3272.41	2630.88	33.7459	10.0576	8.07254	549.198
2012-01-28 09:07:12
2012-01-28 10:04:48										17.2	3.5	30	137
2012-01-28 11:02:24
2012-01-28 12:00:00
2012-01-28 12:57:36
2012-01-28 13:55:12
2012-01-28 15:07:12
2012-01-28 16:04:48
2012-01-28 17:02:24
2012-01-28 18:00:00
2012-01-28 18:57:36
2012-01-28 19:55:12
2012-01-28 21:07:12
2012-01-28 22:04:48
2012-01-28 23:02:24
2012-01-29
2012-01-29 00:57:36
2012-01-29 01:55:12
2012-01-29 03:07:12
2012-01-29 04:04:48
2012-01-29 05:02:24
2012-01-29 06:00:00
2012-01-29 06:57:36
2012-01-29 07:55:12
2012-01-29 09:07:12
2012-01-29 10:04:48										19.6	6.2	350	115
2012-01-29 11:02:24
2012-01-29 12:00:00
2012-01-29 12:57:36
2012-01-29 13:55:12
2012-01-29 15:07:12
2012-01-29 16:04:48
2012-01-29 17:02:24
2012-01-29 18:00:00
2012-01-29 18:57:36
2012-01-29 19:55:12
2012-01-29 21:07:12
2012-01-29 22:04:48
2012-01-29 23:02:24
2012-01-30
2012-01-30 00:57:36
2012-01-30 01:55:12
2012-01-30 03:07:12
2012-01-30 04:04:48
2012-01-30 05:02:24
2012-01-30 06:00:00
2012-01-30 06:57:36
2012-01-30 07:55:12
2012-01-30 09:07:12
2012-01-30 10:04:48										0.2	4	360	223
2012-01-30 11:02:24
2012-01-30 12:00:00
2012-01-30 12:57:36
2012-01-30 13:55:12
2012-01-30 15:07:12
2012-01-30 16:04:48
2012-01-30 17:02:24
2012-01-30 18:00:00
2012-01-30 18:57:36
2012-01-30 19:55:12
2012-01-30 21:07:12
2012-01-30 22:04:48
2012-01-30 23:02:24
2012-01-31
2012-01-31 00:57:36
2012-01-31 01:55:12
2012-01-31 03:07:12
2012-01-31 04:04:48
2012-01-31 05:02:24
2012-01-31 06:00:00
2012-01-31 06:57:36
2012-01-31 07:55:12
2012-01-31 09:07:12
2012-01-31 10:04:48							2.055	0.019	2.668	28.2	3.3	10	42				3223.33	426.782	190.929
2012-01-31 11:02:24
2012-01-31 12:00:00
2012-01-31 12:57:36
2012-01-31 13:55:12
2012-01-31 15:07:12
2012-01-31 16:04:48
2012-01-31 17:02:24
2012-01-31 18:00:00
2012-01-31 18:57:36
2012-01-31 19:55:12
2012-01-31 21:07:12
2012-01-31 22:04:48
2012-01-31 23:02:24
2012-02-01
2012-02-01 00:57:36
2012-02-01 01:55:12
2012-02-01 03:07:12
2012-02-01 04:04:48
2012-02-01 05:02:24
2012-02-01 06:00:00
2012-02-01 06:57:36
2012-02-01 07:55:12
2012-02-01 09:07:12
2012-02-01 10:04:48										0	4.5	320	1043
2012-02-01 11:02:24
2012-02-01 12:00:00
2012-02-01 12:57:36
2012-02-01 13:55:12
2012-02-01 15:07:12
2012-02-01 16:04:48
2012-02-01 17:02:24
2012-02-01 18:00:00
2012-02-01 18:57:36
2012-02-01 19:55:12
2012-02-01 21:07:12
2012-02-01 22:04:48
2012-02-01 23:02:24
2012-02-02
2012-02-02 00:57:36
2012-02-02 01:55:12
2012-02-02 03:07:12
2012-02-02 04:04:48
2012-02-02 05:02:24
2012-02-02 06:00:00
2012-02-02 06:57:36
2012-02-02 07:55:12
2012-02-02 09:07:12
2012-02-02 10:04:48										0	4.6	100	990
2012-02-02 11:02:24
2012-02-02 12:00:00
2012-02-02 12:57:36
2012-02-02 13:55:12
2012-02-02 15:07:12
2012-02-02 16:04:48
2012-02-02 17:02:24
2012-02-02 18:00:00
2012-02-02 18:57:36
2012-02-02 19:55:12
2012-02-02 21:07:12
2012-02-02 22:04:48
2012-02-02 23:02:24
2012-02-03
2012-02-03 00:57:36
2012-02-03 01:55:12
2012-02-03 03:07:12
2012-02-03 04:04:48
2012-02-03 05:02:24
2012-02-03 06:00:00
2012-02-03 06:57:36
2012-02-03 07:55:12
2012-02-03 09:07:12
2012-02-03 10:04:48										0	4.4	330	1012
2012-02-03 11:02:24
2012-02-03 12:00:00
2012-02-03 12:57:36
2012-02-03 13:55:12
2012-02-03 15:07:12
2012-02-03 16:04:48
2012-02-03 17:02:24
2012-02-03 18:00:00
2012-02-03 18:57:36
2012-02-03 19:55:12
2012-02-03 21:07:12
2012-02-03 22:04:48
2012-02-03 23:02:24
2012-02-04
2012-02-04 00:57:36
2012-02-04 01:55:12
2012-02-04 03:07:12
2012-02-04 04:04:48
2012-02-04 05:02:24
2012-02-04 06:00:00
2012-02-04 06:57:36
2012-02-04 07:55:12
2012-02-04 09:07:12
2012-02-04 10:04:48										0	4.3	90	671
2012-02-04 11:02:24
2012-02-04 12:00:00
2012-02-04 12:57:36
2012-02-04 13:55:12
2012-02-04 15:07:12
2012-02-04 16:04:48
2012-02-04 17:02:24
2012-02-04 18:00:00
2012-02-04 18:57:36
2012-02-04 19:55:12
2012-02-04 21:07:12
2012-02-04 22:04:48
2012-02-04 23:02:24
2012-02-05
2012-02-05 00:57:36
2012-02-05 01:55:12
2012-02-05 03:07:12
2012-02-05 04:04:48
2012-02-05 05:02:24
2012-02-05 06:00:00
2012-02-05 06:57:36
2012-02-05 07:55:12
2012-02-05 09:07:12
2012-02-05 10:04:48										0	3.3	140	604
2012-02-05 11:02:24
2012-02-05 12:00:00
2012-02-05 12:57:36
2012-02-05 13:55:12
2012-02-05 15:07:12
2012-02-05 16:04:48
2012-02-05 17:02:24
2012-02-05 18:00:00
2012-02-05 18:57:36
2012-02-05 19:55:12
2012-02-05 21:07:12
2012-02-05 22:04:48
2012-02-05 23:02:24
2012-02-06
2012-02-06 00:57:36
2012-02-06 01:55:12
2012-02-06 03:07:12
2012-02-06 04:04:48
2012-02-06 05:02:24
2012-02-06 06:00:00
2012-02-06 06:57:36
2012-02-06 07:55:12
2012-02-06 09:07:12
2012-02-06 10:04:48										0	4.4	330	1135
2012-02-06 11:02:24
2012-02-06 12:00:00
2012-02-06 12:57:36
2012-02-06 13:55:12
2012-02-06 15:07:12
2012-02-06 16:04:48
2012-02-06 17:02:24
2012-02-06 18:00:00
2012-02-06 18:57:36
2012-02-06 19:55:12
2012-02-06 21:07:12
2012-02-06 22:04:48
2012-02-06 23:02:24
2012-02-07
2012-02-07 00:57:36
2012-02-07 01:55:12
2012-02-07 03:07:12
2012-02-07 04:04:48
2012-02-07 05:02:24
2012-02-07 06:00:00
2012-02-07 06:57:36
2012-02-07 07:55:12
2012-02-07 09:07:12
2012-02-07 10:04:48							1.464	0.053	2.268	0	4.5	330	1021				4800.21	1124.13	503.138
2012-02-07 11:02:24
2012-02-07 12:00:00
2012-02-07 12:57:36
2012-02-07 13:55:12
2012-02-07 15:07:12
2012-02-07 16:04:48
2012-02-07 17:02:24
2012-02-07 18:00:00
2012-02-07 18:57:36
2012-02-07 19:55:12
2012-02-07 21:07:12
2012-02-07 22:04:48
2012-02-07 23:02:24
2012-02-08
2012-02-08 00:57:36
2012-02-08 01:55:12
2012-02-08 03:07:12
2012-02-08 04:04:48
2012-02-08 05:02:24
2012-02-08 06:00:00
2012-02-08 06:57:36
2012-02-08 07:55:12
2012-02-08 09:07:12
2012-02-08 10:04:48										0	4.5	250	692
2012-02-08 11:02:24
2012-02-08 12:00:00
2012-02-08 12:57:36
2012-02-08 13:55:12
2012-02-08 15:07:12
2012-02-08 16:04:48
2012-02-08 17:02:24
2012-02-08 18:00:00
2012-02-08 18:57:36
2012-02-08 19:55:12
2012-02-08 21:07:12
2012-02-08 22:04:48
2012-02-08 23:02:24
2012-02-09
2012-02-09 00:57:36
2012-02-09 01:55:12
2012-02-09 03:07:12
2012-02-09 04:04:48
2012-02-09 05:02:24
2012-02-09 06:00:00
2012-02-09 06:57:36
2012-02-09 07:55:12
2012-02-09 09:07:12
2012-02-09 10:04:48							1.839	0.05	1.997	0	4.7	70	1163
2012-02-09 11:02:24
2012-02-09 12:00:00
2012-02-09 12:57:36
2012-02-09 13:55:12
2012-02-09 15:07:12	2795.26	1439.19	58.0966	28.5273	8.98804	1022.16								13.509	2.066
2012-02-09 16:04:48														13.509	2.195
2012-02-09 17:02:24														13.483	1.99
2012-02-09 18:00:00														13.47	2.012
2012-02-09 18:57:36														13.463	2.012
2012-02-09 19:55:12	3676.31	3506.84	72.6741	14.0003	12.473	1382.34								13.443	2.228
2012-02-09 21:07:12														13.443	2.012
2012-02-09 22:04:48														13.417	2.012
2012-02-09 23:02:24														13.43	2.012
2012-02-10														13.424	2.152
2012-02-10 00:57:36														13.424	2.044
2012-02-10 01:55:12														13.417	2.066
2012-02-10 03:07:12														13.417	2.228
2012-02-10 04:04:48														13.313	2.249
2012-02-10 05:02:24														13.339	2.066
2012-02-10 06:00:00														13.378	2.141
2012-02-10 06:57:36														13.391	2.174
2012-02-10 07:55:12														13.365	2.055
2012-02-10 09:07:12														13.326	2.109
2012-02-10 10:04:48	3121.83	3347.58	61.4092	28.5766	7.09347	872.497				0	6.5	80	856	13.339	2.131
2012-02-10 11:02:24														13.313	2.174
2012-02-10 12:00:00														13.378	2.044
2012-02-10 12:57:36	3089.12	2675.66	66.9554	28.5218	6.06847	830.167								13.378	2.141
2012-02-10 13:55:12														13.404	2.044
2012-02-10 15:07:12														13.404	2.152
2012-02-10 16:04:48														13.378	2.12
2012-02-10 17:02:24														13.326	2.238
2012-02-10 18:00:00														13.339	2.174
2012-02-10 18:57:36	3080.5	2638.79	55.5827	13.5914	7.50569	753.207								13.313	2.174
2012-02-10 19:55:12														13.313	2.131
2012-02-10 21:07:12														13.352	2.292
2012-02-10 22:04:48	2917.72	2942.53	61.0982	11.7341	8.09247	594.19								13.345	2.195
2012-02-10 23:02:24														13.352	2.174
2012-02-11														13.352	2.088
2012-02-11 00:57:36	2515.48	2451.26	55.0617	9.9558	6.09539	541.27								13.365	2.098
2012-02-11 01:55:12														13.339	2.206
2012-02-11 03:07:12														13.339	2.152
2012-02-11 04:04:48	2776.38	3263.07	60.3083	11.1682	5.68563	683.494								13.326	2.023
2012-02-11 05:02:24														13.326	2.163
2012-02-11 06:00:00														13.293	2.249
2012-02-11 06:57:36	2543.95	2684.34	55.2674	8.06824	7.46312	666.436								13.306	2.26
2012-02-11 07:55:12														13.293	2.228
2012-02-11 09:07:12														13.273	2.066
2012-02-11 10:04:48										0	4.3	110	660	13.26	2.066
2012-02-11 11:02:24	2538.63	2498.39	62.7432	19.1489	7.94475	771.456								13.273	2.195
2012-02-11 12:00:00														13.267	2.12
2012-02-11 12:57:36														13.247	2.12
2012-02-11 13:55:12														13.241	2.109
2012-02-11 15:07:12	2751	2399.53	61.5267	26.8037	7.10705	1004.12								13.234	2.077
2012-02-11 16:04:48														13.247	2.195
2012-02-11 17:02:24														13.254	2.131
2012-02-11 18:00:00														13.254	2.238
2012-02-11 18:57:36	3013.04	2527.11	56.1153	12.4928	9.01122	836.61								13.254	2.131
2012-02-11 19:55:12														13.228	2.152
2012-02-11 21:07:12														13.234	2.141
2012-02-11 22:04:48														13.228	2.152
2012-02-11 23:02:24														13.215	2.217
2012-02-12														13.196	2.185
2012-02-12 00:57:36														13.196	2.141
2012-02-12 01:55:12														13.202	2.249
2012-02-12 03:07:12														13.202	2.26
2012-02-12 04:04:48														13.183	2.195
2012-02-12 05:02:24														13.196	2.195
2012-02-12 06:00:00														13.209	2.26
2012-02-12 06:57:36														13.215	2.131
2012-02-12 07:55:12														13.234	2.26
2012-02-12 09:07:12														13.209	2.174
2012-02-12 10:04:48							1.608		2.167	0	3.8	330	1139	13.234	2.271
2012-02-12 11:02:24														13.228	2.195
2012-02-12 12:00:00	2662.17	2450.6	61.7818	25.4396	6.66275	729.066								13.247	2.131
2012-02-12 12:57:36														13.247	2.238
2012-02-12 13:55:12														13.254	2.217
2012-02-12 15:07:12														13.273	2.228
2012-02-12 16:04:48	3086.09	2361.09	67.7358	28.9416	13.5472	1029.99								13.254	2.206
2012-02-12 17:02:24														13.228	2.26
2012-02-12 18:00:00														13.209	2.325
2012-02-12 18:57:36														13.222	2.303
2012-02-12 19:55:12	2611.26	2460.33	55.9573	11.4365	7.35206	681.495								13.215	2.152
2012-02-12 21:07:12														13.215	2.217
2012-02-12 22:04:48														13.228	2.152
2012-02-12 23:02:24														13.222	2.163
2012-02-13														13.222	2.228
2012-02-13 00:57:36														13.222	2.152
2012-02-13 01:55:12														13.196	2.131
2012-02-13 03:07:12														13.202	2.206
2012-02-13 04:04:48														13.202	2.238
2012-02-13 05:02:24														13.196	2.206
2012-02-13 06:00:00														13.196	2.152
2012-02-13 06:57:36														13.183	2.195
2012-02-13 07:55:12	2652.22	2623.27	57.8546	13.5061	7.4586	525.529								13.183	2.185
2012-02-13 09:07:12														13.189	2.206
2012-02-13 10:04:48										0	4.2	330	1230	13.209	2.26
2012-02-13 11:02:24														13.209	2.271
2012-02-13 12:00:00	2749.83	2558.02	55.1097	19.6391	7.41476	600.395								13.209	2.206
2012-02-13 12:57:36														13.209	2.271
2012-02-13 13:55:12														13.234	2.379
2012-02-13 15:07:12														13.222	2.131
2012-02-13 16:04:48	3197.68	2235.86	68.508	25.0437	9.52075	978.774								13.234	2.292
2012-02-13 17:02:24														13.222	2.131
2012-02-13 18:00:00														13.222	2.217
2012-02-13 18:57:36														13.209	2.12
2012-02-13 19:55:12	2780.07	2606.87	66.8626	8.94483	9.16845	682.044								13.209	2.228
2012-02-13 21:07:12														13.202	2.109
2012-02-13 22:04:48														13.196	2.152
2012-02-13 23:02:24														13.189	2.12
2012-02-14	2525.17	2458.51	60.581	10.0286	9.82395	704.254								13.183	2.077
2012-02-14 00:57:36														13.183	2.249
2012-02-14 01:55:12														13.17	2.098
2012-02-14 03:07:12														13.163	2.217
2012-02-14 04:04:48	2519.2	2486.53	59.7636	10.5346	10.9398	565.83								13.157	2.141
2012-02-14 05:02:24														13.144	2.152
2012-02-14 06:00:00														13.157	2.141
2012-02-14 06:57:36														13.131	2.217
2012-02-14 07:55:12	2567.4	2621.44	54.4476	14.1685	6.88185	577.266								13.131	2.249
2012-02-14 09:07:12														13.144	2.292
2012-02-14 10:04:48							2.314	0.037	2.465	0	4.2	330	1149	13.157	2.131		3499.07	1210.54	450.637
2012-02-14 11:02:24														13.17	2.174
2012-02-14 12:00:00	2817.06	2266.26	53.2349	25.5042	5.87001	676.873								13.176	2.249
2012-02-14 12:57:36														13.209	2.152
2012-02-14 13:55:12														13.234	2.185
2012-02-14 15:07:12														13.222	2.217
2012-02-14 16:04:48	2967.07	1946.5	59.8337	33.9596	12.3306	918.528								13.222	2.152
2012-02-14 17:02:24														13.209	2.206
2012-02-14 18:00:00														13.17	2.206
2012-02-14 18:57:36														13.163	2.088
2012-02-14 19:55:12	3089.32	2235.57	54.5151	10.3741	12.8151	888.311								13.131	2.174
2012-02-14 21:07:12														13.183	2.26
2012-02-14 22:04:48														13.163	2.131
2012-02-14 23:02:24														13.157	2.077
2012-02-15	2934.13	2810.75	54.4076	9.57737	9.3736	753.352								13.118	2.249
2012-02-15 00:57:36														13.131	2.217
2012-02-15 01:55:12														13.137	2.152
2012-02-15 03:07:12														13.118	2.141
2012-02-15 04:04:48	2823.92	3065.26	57.1371	14.2843	9.3868	630.344								13.118	2.195
2012-02-15 05:02:24														13.105	2.195
2012-02-15 06:00:00														13.118	2.034
2012-02-15 06:57:36														13.118	2.174
2012-02-15 07:55:12	2829.08	3315.12	56.6497	16.1856	10.7175	656.393								13.105	2.088
2012-02-15 09:07:12														13.15	2.228
2012-02-15 10:04:48										0	4.2	330	1288	13.17	2.163
2012-02-15 11:02:24														13.17	2.044
2012-02-15 12:00:00	2477.4	2130.87	44.0379	29.4951	3.68689	715.052								13.17	2.163
2012-02-15 12:57:36														13.196	2.249
2012-02-15 13:55:12	2666.91	2232.39	50.888	33.788	5.15061	742.924								13.222	2.131
2012-02-15 15:07:12														13.273	2.012
2012-02-15 16:04:48	2668.24	2045.74	57.6871	35.2645	10.8036	814.957								13.241	2.174
2012-02-15 17:02:24														13.234	2.185
2012-02-15 18:00:00	2661.43	1828.79	75.4952	14.0031	12.7855	855.815								13.183	2.034
2012-02-15 18:57:36														13.176	2.185
2012-02-15 19:55:12	2320.46	1784.56	52.2747	9.80151	11.6393	724.29								13.209	2.195
2012-02-15 21:07:12														13.183	2.001
2012-02-15 22:04:48	2429.48	2257.4	52.9884	12.7903	11.3692	581.655								13.17	1.85
2012-02-15 23:02:24														13.157	2.228
2012-02-16	2468.02	2116.79	52.3376	13.2348	8.62267	547.439								13.157	1.893
2012-02-16 00:57:36														13.157	2.077
2012-02-16 01:55:12	2523.35	2438.81	57.3118	13.5108	9.58829	533.676								13.157	2.077
2012-02-16 03:07:12														13.144	2.303
2012-02-16 04:04:48	2470.91	2639.82	54.7021	12.2301	9.33938	513.221								13.144	2.023
2012-02-16 05:02:24														13.131	2.131
2012-02-16 06:00:00	2432.19	2472.1	47.5931	11.7464	8.91105	516.638								13.137	2.088
2012-02-16 06:57:36														13.144	2.185
2012-02-16 07:55:12	2363.18	2712.72	50.37	14.3051	9.67105	574.42								13.131	2.077
2012-02-16 09:07:12														13.131	2.001
2012-02-16 10:04:48	2679.91	2398.7	46.2357	21.1734	6.48165	538.841				0	4.1	330	1344	13.144	2.163
2012-02-16 11:02:24														13.157	2.163
2012-02-16 12:00:00	2558.08	2222.83	40.1917	26.6578	5.94674	594.879								13.183	2.271
2012-02-16 12:57:36														13.196	2.088
2012-02-16 13:55:12	2583.41	2127.69	44.9871	30.7378	8.54959	687.021								13.209	2.141
2012-02-16 15:07:12														13.234	2.066
2012-02-16 16:04:48	3067.5	2225.58	68.3373	35.401	17.9245	1060.46								13.189	2.034
2012-02-16 17:02:24														13.183	2.217
2012-02-16 18:00:00	3001.35	1842.4	51.5863	25.1839	17.6693	1045.33								13.183	2.141
2012-02-16 18:57:36														13.163	2.185
2012-02-16 19:55:12	2870.21	2001.38	58.9274	10.7325	15.1875	735.479								13.15	2.174
2012-02-16 21:07:12														13.157	2.206
2012-02-16 22:04:48	2728.52	2626.63	59.7916	11.2621	15.5622	655.456								13.144	2.217
2012-02-16 23:02:24														13.131	2.314
2012-02-17	2400.34	2672.62	54.0865	11.268	15.9801	605.196								13.131	2.228
2012-02-17 00:57:36														13.131	2.271
2012-02-17 01:55:12	2934.52	3136.84	50.6855	10.0145	12.0582	715.524								13.131	2.282
2012-02-17 03:07:12														13.131	2.152
2012-02-17 04:04:48	2742.03	3031.59	59.6371	10.1115	9.69877	715.233								13.124	2.26
2012-02-17 05:02:24														13.118	2.26
2012-02-17 06:00:00	2665.87	3063.06	63.2046	12.6003	11.1777	699.722								13.112	2.26
2012-02-17 06:57:36														13.118	2.314
2012-02-17 07:55:12	2657.9	2815.08	63.1397	16.2941	17.1088	713.275								13.118	2.26
2012-02-17 09:07:12														13.131	2.325
2012-02-17 10:04:48	2954.9	3298.87	61.1245	27.1441	13.6726	843.679	2.15	0.064	2.378	0	4.1	330	1278	13.144	2.325
2012-02-17 11:02:24														13.157	2.238
2012-02-17 12:00:00	4823.22	4772.45	73.1085	78.0931	12.4617	1349.6								13.247	2.228
2012-02-17 12:57:36														13.273	2.271
2012-02-17 13:55:12	5239.28	4257.98	66.3436	47.626	9.56679	975.189								13.293	2.185
2012-02-17 15:07:12														13.3	2.228
2012-02-17 16:04:48	5436.18	3515.17	75.9608	50.6405	23.8182	1351.63								13.313	2.185
2012-02-17 17:02:24														13.28	2.249
2012-02-17 18:00:00	5505.89	4115.23	74.6699	39.2227	27.6866	1654.48								13.293	2.282
2012-02-17 18:57:36														13.273	2.163
2012-02-17 19:55:12	5275.55	4839.59	70.7602	22.3344	19.8296	1242.17								13.3	2.077
2012-02-17 21:07:12														13.287	1.937
2012-02-17 22:04:48	5806.79	6652.83	86.073	24.5319	22.84	1366.81								13.293	1.893
2012-02-17 23:02:24														13.273	2.001
2012-02-18														13.26	2.228
2012-02-18 00:57:36														13.254	2.109
2012-02-18 01:55:12	5640.07	8088.08	69.6421	25.3244	21.6131	1113.4								13.247	1.937
2012-02-18 03:07:12														13.247	1.969
2012-02-18 04:04:48	5296.69	7784.16	78.6253	24.3261	17.593	912.662								13.234	1.764
2012-02-18 05:02:24														13.222	2.044
2012-02-18 06:00:00	4713.91	6177.97	80.976	19.6686	11.299	911.66								13.222	2.001
2012-02-18 06:57:36														13.222	2.163
2012-02-18 07:55:12	5135.52	6991.08	89.2123	33.665	18.5158	990.383								13.215	2.055
2012-02-18 09:07:12														13.222	2.174
2012-02-18 10:04:48	5682.15	6978.27	77.5224	61.9313	14.9415	1189.9				0	3.2	340	1247	13.247	2.131
2012-02-18 11:02:24														13.247	2.077
2012-02-18 12:00:00	5893.11	7063.64	72.3157	70.7629	8.20761	1203.19								13.287	2.001
2012-02-18 12:57:36														13.457	1.861
2012-02-18 13:55:12	6934.35	5253.22	64.7734	69.3076	11.2274	1409.25								13.509	1.915
2012-02-18 15:07:12														13.562	1.99
2012-02-18 16:04:48	7221.09	5096.86	62.7141	62.5057	15.4181	1544.52								13.535	2.023
2012-02-18 17:02:24														13.516	2.249
2012-02-18 18:00:00	8693.07	6964.98	85.4639	61.999	29.9231	2444.44								13.529	2.066
2012-02-18 18:57:36														13.535	2.131
2012-02-18 19:55:12	6836.15	6240.45	86.5091	27.0077	25.1088	1402.08								13.549	1.84
2012-02-18 21:07:12														13.509	1.969
2012-02-18 22:04:48	7249.83	8476.14	78.4592	25.9404	27.0036	1480.31								13.509	1.786
2012-02-18 23:02:24														13.503	1.84
2012-02-19	6826.02	9672.25	69.3858	22.8465	25.385	1492.85								13.496	1.764
2012-02-19 00:57:36														13.509	1.937
2012-02-19 01:55:12	6688.23	10792.2	74.5594	33.7946	23.8674	1381.14								13.509	1.958
2012-02-19 03:07:12														13.496	1.775
2012-02-19 04:04:48	5824.59	9873.59	60.889	27.1081	16.8904	1192.34								13.496	1.743
2012-02-19 05:02:24														13.483	1.796
2012-02-19 06:00:00	6698.19	11265.5	73.5551	36.5686	15.4633	1194.64								13.463	1.85
2012-02-19 06:57:36														13.476	1.872
2012-02-19 07:55:12	6362.44	10259.5	60.6289	47.2487	24.2516	1151.53								13.47	1.969
2012-02-19 09:07:12														13.476	1.85
2012-02-19 10:04:48										0	3	200	1228	13.483	1.807
2012-02-19 11:02:24														13.483	1.969
2012-02-19 12:00:00	8822.41	9072.61	63.7398	102.529	18.8703	1446.31								13.483	1.85
2012-02-19 12:57:36														13.503	1.635
2012-02-19 13:55:12	8669.32	8445.92	74.2066	121.162	15.3025	1427.95								13.516	1.689
2012-02-19 15:07:12														13.549	1.969
2012-02-19 16:04:48	8559.43	9070.22	73.3392	98.5025	36.7771	1980.16								13.575	1.85
2012-02-19 17:02:24														13.522	1.872
2012-02-19 18:00:00	8692.6	7393.53	73.2134	56.873	26.3144	1451.11								13.535	2.023
2012-02-19 18:57:36														13.496	1.947
2012-02-19 19:55:12														13.503	2.077
2012-02-19 21:07:12														13.483	1.753	37.812
2012-02-19 22:04:48	8528.14	11839.7	61.2953	25.4848	25.0454	1155.38								13.476	1.753	37.221
2012-02-19 23:02:24														13.483	1.926	37.274
2012-02-20	9260.26	15392.1	54.039	29.5153	17.3619	1488.13								13.476	1.872	37.887
2012-02-20 00:57:36														13.483	1.85	37.436
2012-02-20 01:55:12	9112.3	14810.6	53.7024	35.0233	12.099	1399.02								13.45	1.818	37.494
2012-02-20 03:07:12														13.437	1.861	37.978
2012-02-20 04:04:48	8283.9	11401.9	71.0585	33.737	18.1336	1256.28								13.43	1.753	37.976
2012-02-20 05:02:24														13.417	1.926	37.801
2012-02-20 06:00:00	8009.24	10804.2	71.1877	40.4668	19.28	1209.98								13.417	1.926	37.629
2012-02-20 06:57:36														13.411	1.818	37.876
2012-02-20 07:55:12	6858.24	8264.24	65.2964	43.3196	14.5808	1211.05								13.404	1.818	37.514
2012-02-20 09:07:12														13.404	1.84	37.925
2012-02-20 10:04:48	8040.21	9334.26	63.1178	63.1178	16.0433	1303.73				0	3.3	80	1140	13.404	1.893	37.908
2012-02-20 11:02:24														13.411	1.84	37.499
2012-02-20 12:00:00	7861.36	7993.08	53.4524	74.4142	8.80393	1339.87								13.424	1.743	37.375
2012-02-20 12:57:36														13.457	1.872	37.437
2012-02-20 13:55:12	7914.35	7912.88	49.794	78.0386	7.95031	1335.86								13.555	1.947
2012-02-20 15:07:12														13.562	1.786	37.768
2012-02-20 16:04:48	8248.55	7482.52	66.4562	81.531	20.1704	1676.91								13.595	1.592	37.301
2012-02-20 17:02:24														13.568	1.818	37.966
2012-02-20 18:00:00	8842.4	7576.43	72.0644	56.7453	33.443	2185.23								13.549	1.699	37.849
2012-02-20 18:57:36														13.496	1.883	37.611
2012-02-20 19:55:12	8975.19	9733.35	74.5572	32.2936	25.1414	1597.34								13.463	1.883	37.849
2012-02-20 21:07:12														13.437	1.904	37.721
2012-02-20 22:04:48	8404.01	11240.5	60.9427	21.5345	27.9949	1423.65								13.424	1.926	37.631
2012-02-20 23:02:24														13.411	1.904	37.61
2012-02-21	8181.93	11872.8	57.2259	26.5768	21.4329	1308.05								13.397	1.915	37.683
2012-02-21 00:57:36														13.397	1.947	37.623
2012-02-21 01:55:12	7370.16	11350.9	59.6365	28.4388	25.2553	1117.6								13.384	1.915	37.653
2012-02-21 03:07:12														13.391	1.926	37.57
2012-02-21 04:04:48	7517	12087.8	59.2741	31.7692	18.1234	1117.04								13.391	1.893	37.305
2012-02-21 05:02:24														13.378	1.829	37.429
2012-02-21 06:00:00	7190.1	11030.1	62.1734	35.9839	19.5889	1039.91								13.378	1.969	37.848
2012-02-21 06:57:36														13.378	1.786	37.275
2012-02-21 07:55:12	7399.44	10783.9	57.3312	45.6957	18.8283	1158.68								13.378	1.926	37.677
2012-02-21 09:07:12														13.391	2.001	37.818
2012-02-21 10:04:48	7731.83	8619.02	55.6376	61.5836	20.1739	1120.18	1.452		1.955	0	3.4	330	726	13.384	1.98	37.765	13510.3	8323.53	918.946
2012-02-21 11:02:24														13.384	1.958	37.619
2012-02-21 12:00:00	7903.09	8366.67	60.1039	84.5278	15.0791	1281.93								13.404	1.84	37.66
2012-02-21 12:57:36														13.43	1.85	37.676
2012-02-21 13:55:12	8412.38	9107.84	58.4974	82.7473	12.3376	1374.8								13.43	2.012	37.403
2012-02-21 15:07:12														13.45	2.001	37.452
2012-02-21 16:04:48	9610.7	10474.9	76.5511	91.5525	30.2233	1911.79								13.411	1.99	37.636
2012-02-21 17:02:24														13.378	1.915	37.797
2012-02-21 18:00:00	9447.81	9478.66	68.74	61.9751	21.1675	1738.58								13.352	1.904	37.711
2012-02-21 18:57:36														13.345	1.926	37.658
2012-02-21 19:55:12	7716.29	9679.27	64.3467	35.0982	14.5159	1138.96								13.339	1.926	37.716
2012-02-21 21:07:12														13.339	1.904	37.613
2012-02-21 22:04:48	5780.75	7832.73	68.5708	30.8569	13.2856	954.419								13.332	1.883	37.679
2012-02-21 23:02:24														13.326	1.99	37.694
2012-02-22	7164.13	11594.1	67.9078	31.2419	11.7157	1163.33								13.319	1.937	37.684
2012-02-22 00:57:36														13.326	1.904	37.574
2012-02-22 01:55:12	7825.48	15299.6	65.5525	29.4544	15.9452	1266.32								13.319	1.915	37.735
2012-02-22 03:07:12														13.326	1.915	37.686
2012-02-22 04:04:48	7872.94	14570.7	60.213	25.6503	12.6078	1124.27								13.313	1.85	37.665
2012-02-22 05:02:24														13.3	1.947	37.755
2012-02-22 06:00:00	6800.15	12084.4	61.8078	32.7345	12.2754	1128.48								13.306	1.904	37.748
2012-02-22 06:57:36														13.3	1.98	37.772
2012-02-22 07:55:12	7617.86	12710.5	64.577	51.6184	14.9024	1208.17								13.313	2.001	37.69
2012-02-22 09:07:12														13.326	1.915	37.694
2012-02-22 10:04:48	8252.56	11916.6	66.8722	83.1095	10.4688	1408.16				0	4.5	320	1458	13.326	1.958	37.729
2012-02-22 11:02:24														13.339	1.893	37.724
2012-02-22 12:00:00	7718.96	10775.6	53.2059	47.155	6.46817	1283.41								13.371	1.85	37.726
2012-02-22 12:57:36														13.404	1.85	37.728
2012-02-22 13:55:12	7798.91	9814	65.7791	76.5315	9.48737	1549.18								13.43	2.066	37.42
2012-02-22 15:07:12														13.47	1.937	37.902
2012-02-22 16:04:48	7681.01	10859.8	59.7812	68.7805	11.5706	1368.54								13.588	1.926	37.947
2012-02-22 17:02:24														13.588	1.947	37.929
2012-02-22 18:00:00	7390.55	9435.54	67.1021	56.3829	18.2226	1475.17								13.575	1.915	37.934
2012-02-22 18:57:36														13.489	1.915	37.951
2012-02-22 19:55:12	7587.81	9595.26	53.3597	32.526	15.3064	1226								13.45	1.829	37.948
2012-02-22 21:07:12														13.417	1.958	37.946
2012-02-22 22:04:48	7038.79	10916.4	53.5636	24.1143	14.5113	1190.35								13.43	2.109	37.959
2012-02-22 23:02:24														13.397	1.947	37.949
2012-02-23	6907.08	12724.4	45.1518	35.9936	14.9086	1130.92								13.391	1.969	37.955
2012-02-23 00:57:36														13.384	1.937	37.945
2012-02-23 01:55:12	7146.96	14372.6	52.8152	33.9375	13.9992	1077.94								13.378	1.926	37.951
2012-02-23 03:07:12														13.378	1.926	37.951
2012-02-23 04:04:48	6677.56	13759.4	48.5213	37.1293	12.2358	1111.35								13.378	1.958	37.951
2012-02-23 05:02:24														13.352	1.99	37.943
2012-02-23 06:00:00	7641.27	14429.1	62.7172	43.6478	13.3486	1125.52								13.345	2.012	37.949
2012-02-23 06:57:36														13.332	2.023	37.954
2012-02-23 07:55:12	7701.23	14926.9	57.834	58.2639	16.3397	1170.01								13.326	1.99	37.952
2012-02-23 09:07:12														13.332	1.99	37.962
2012-02-23 10:04:48	7557.83	13243.3	60.9936	91.3834	9.41656	1288.78	1.375	0.092	1.855	0	3.4	320	1493	13.352	1.85	37.926
2012-02-23 11:02:24														13.397	1.883	37.854
2012-02-23 12:00:00	7806.63	13166.8	50.8588	69.6406	7.1751	1218.5								13.483	1.98	37.958
2012-02-23 12:57:36														13.522	2.012	37.961
2012-02-23 13:55:12	7825.93	12027.1	52.1034	60.2971	4.83217	1329.69								13.694	2.001	37.943
2012-02-23 15:07:12														13.701	1.958	37.92
2012-02-23 16:04:48	7973.14	12030.7	63.4042	95.1063	13.8023	1735.64								13.608	1.872	38.012
2012-02-23 17:02:24														13.615	1.861	37.954
2012-02-23 18:00:00	8078.17	11926.2	64.029	72.3901	17.3824	2709.02								13.542	1.915	37.933
2012-02-23 18:57:36														13.562	1.861	37.922
2012-02-23 19:55:12	8152.51	14470.9	56.7968	43.5368	17.0169	1714.29								13.522	1.969	37.876
2012-02-23 21:07:12														13.489	1.807	37.977
2012-02-23 22:04:48	8533.03	19198.4	55.0046	41.0878	18.3349	1517.82								13.509	1.947	37.897
2012-02-23 23:02:24														13.503	2.066	37.981
2012-02-24	8414.39	21621.9	55.7291	35.5625	15.8297	1461.75								13.476	1.969	37.862
2012-02-24 00:57:36														13.457	2.077	37.95
2012-02-24 01:55:12	8172.62	24475.3	52.228	48.4064	9.5539	1393.17								13.45	1.99	37.939
2012-02-24 03:07:12														13.443	1.732	37.946
2012-02-24 04:04:48	8229.76	25775.6	53.0663	41.2738	9.05496	1396.78								13.443	1.98	37.963
2012-02-24 05:02:24														13.424	2.001	37.948
2012-02-24 06:00:00	7462.57	21523.3	54.574	49.69	9.13107	1277.92								13.411	1.904	37.987
2012-02-24 06:57:36														13.404	1.969	37.968
2012-02-24 07:55:12	7895.05	21599.6	50.3999	69.1138	13.8228	1249.15								13.391	1.98	37.955
2012-02-24 09:07:12														13.384	1.947	37.953
2012-02-24 10:04:48	8781.84	21166.5	46.212	119.381	7.06017	1489.27				0	2.7	330	1398	13.391	1.937	37.972
2012-02-24 11:02:24														13.43	2.109	37.719
2012-02-24 12:00:00	9139.77	19909	41.4731	112.061	7.12164	1484.44								13.582	2.228	37.859
2012-02-24 12:57:36														13.503	2.141	37.793
2012-02-24 13:55:12														13.575	2.303	37.823
2012-02-24 15:07:12														13.496	2.292	37.773
2012-02-24 16:04:48	8410.99	16397.1	66.8308	123.736	16.7629	1947.36								13.621	2.185	37.726
2012-02-24 17:02:24														13.595	2.292	37.709
2012-02-24 18:00:00	7181.36	9055.49	71.4701	64.3447	20.5126	1474.53								13.562	2.249	37.623
2012-02-24 18:57:36														13.483	2.195	37.599
2012-02-24 19:55:12	6760.92	9660.51	58.6706	37.1795	19.127	1081.64								13.47	2.389	37.834
2012-02-24 21:07:12														13.47	2.131	37.808
2012-02-24 22:04:48	8448.61	14849.4	66.3398	42.9776	15.2075	1434.35								13.45	2.152	37.546
2012-02-24 23:02:24														13.457	2.152	37.719
2012-02-25	8574.49	26122.7	64.3503	53.9151	16.5224	1724.63								13.509	2.357	37.803
2012-02-25 00:57:36														13.535	2.109	37.905
2012-02-25 01:55:12	9527.87	39296.5	71.8197	86.5298	12.9795	2377.41								13.509	2.206	38.017
2012-02-25 03:07:12														13.483	2.163	37.829
2012-02-25 04:04:48														13.437	2.228	37.755
2012-02-25 05:02:24														13.437	2.389	37.892
2012-02-25 06:00:00	7009	19672.2	55.6024	68.5977	10.0127	1547.28								13.417	2.292	37.877
2012-02-25 06:57:36														13.404	2.174	37.882
2012-02-25 07:55:12	7309.6	20742.6	61.416	77.0876	20.5426	1355.17								13.391	2.271	37.886
2012-02-25 09:07:12														13.397	2.228	37.82
2012-02-25 10:04:48	7081.13	13868.8	56.605	91.4066	10.4824	1241.33				0	2.8	320	1308	13.404	2.163	37.522
2012-02-25 11:02:24														13.45	2.249	37.622
2012-02-25 12:00:00	7447.34	13519.7	53.459	98.9515	12.1593	1308.8								13.437	2.185	37.507
2012-02-25 12:57:36														13.424	1.969	37.7
2012-02-25 13:55:12	7788.07	14916.8	55.0162	87.9426	10.4197	1512.53								13.535	2.098	37.811
2012-02-25 15:07:12														13.568	2.185	37.847
2012-02-25 16:04:48	7814.4	16334.9	77.7614	110.288	19.6019	1343.91								13.555	2.303	37.911
2012-02-25 17:02:24														13.635	2.238	37.636
2012-02-25 18:00:00	7870.76	16053.3	81.8612	74.7813	15.0448	1647.84								13.568	2.141	37.719
2012-02-25 18:57:36														13.509	2.12	37.846
2012-02-25 19:55:12	7696.47	16246.4	83.2079	49.2184	18.319	1453.6								13.483	2.088	37.804
2012-02-25 21:07:12														13.496	2.174	37.867
2012-02-25 22:04:48	8425.09	21753.5	86.7376	61.6121	16.1677	1616.55								13.529	2.174	37.835
2012-02-25 23:02:24														13.509	2.163	37.752
2012-02-26	7808.78	23428.8	72.3637	62.5733	14.6856	1331.92								13.509	2.109	37.795
2012-02-26 00:57:36														13.509	2.109	37.872
2012-02-26 01:55:12	7333.94	22508.6	65.1269	56.0345	13.9558	1483.12								13.483	2.109	37.966
2012-02-26 03:07:12														13.443	2.131	37.843
2012-02-26 04:04:48	6435.89	19310.3	60.4123	62.956	13.5663	1326.32								13.424	2.141	37.845
2012-02-26 05:02:24														13.417	2.077	37.92
2012-02-26 06:00:00	6351.8	18322.7	72.4893	72.4893	14.4131	1360.76								13.411	2.066	37.944
2012-02-26 06:57:36														13.404	2.131	37.916
2012-02-26 07:55:12	6212.15	17531.1	70.2382	78.9122	17.7711	1309.77								13.404	2.066	37.916
2012-02-26 09:07:12														13.404	2.088	37.942
2012-02-26 10:04:48	6976.63	15821.6	73.5971	99.1961	18.3459	1373.6				0	3	320	1197	13.411	2.098	37.927
2012-02-26 11:02:24														13.45	2.098	37.871
2012-02-26 12:00:00	8612.15	19676	57.6865	167.566	12.8897	1655.37								13.47	2.034	37.825
2012-02-26 12:57:36														13.529	2.12	37.852
2012-02-26 13:55:12	9358.53	19608.8	71.1729	190.573	21.2457	1775.07								13.476	2.034	37.921
2012-02-26 15:07:12														13.509	2.163	37.94
2012-02-26 16:04:48	9323.54	19312.1	81.5847	183.782	18.0094	1874.06								13.694	2.098	37.858
2012-02-26 17:02:24														13.734	2.023	37.819
2012-02-26 18:00:00	8721.12	17640.8	96.4752	145.834	24.0066	1419.08								13.641	2.044	37.911
2012-02-26 18:57:36														13.661	2.152	37.908
2012-02-26 19:55:12	8378.43	19703.5	83.2644	95.2866	19.369	1467.37								13.688	2.141	37.899
2012-02-26 21:07:12														13.681	2.141	37.922
2012-02-26 22:04:48	7659.02	21082.2	81.4319	96.714	15.7188	1321.47								13.628	2.131	37.924
2012-02-26 23:02:24														13.535	2.185	37.931
2012-02-27	6957.69	22595.3	64.5657	96.4239	20.3892	1277.72								13.522	2.195	37.893
2012-02-27 00:57:36														13.549	2.152	37.926
2012-02-27 01:55:12	5299.76	22258.4	61.4895	83.8877	12.6783	1685.36								13.496	2.152	37.927
2012-02-27 03:07:12														13.437	2.206	37.875
2012-02-27 04:04:48	5519.58	21797.9	51.7869	68.5601	11.3218	1455.28								13.391	2.238	37.852
2012-02-27 05:02:24														13.391	2.066	37.921
2012-02-27 06:00:00	4626.32	16883.1	51.8914	60.2949	14.9162	1231.95								13.378	2.249	37.934
2012-02-27 06:57:36														13.378	2.163	37.968
2012-02-27 07:55:12	5558.75	18030.6	69.1414	130.786	16.0358	1695.63								13.43	2.174	37.899
2012-02-27 09:07:12														13.457	2.131	37.907
2012-02-27 10:04:48	7061.56	21875.2	60.166	200.9	15.4058	1689.43				0	3.5	320	1462	13.483	2.131	37.898
2012-02-27 11:02:24														13.496	2.271	37.944
2012-02-27 12:00:00	7794.27	19671.3	59.5037	210.855	9.74451	1503.14								13.483	2.238	37.889
2012-02-27 12:57:36														13.509	2.152	37.914
2012-02-27 13:55:12	7812.01	18388.9	63.2322	167.524	8.00668	1445.31								13.688	2.217	37.848
2012-02-27 15:07:12														13.768	2.163	37.904
2012-02-27 16:04:48	7306.19	16345.8	73.3262	219.766	24.7263	1784.77								13.741	2.271	37.905
2012-02-27 17:02:24														13.668	2.12	37.893
2012-02-27 18:00:00	6867.98	15113.7	83.9467	190.707	24.586	1993.24								13.694	2.185	37.858
2012-02-27 18:57:36														13.621	2.163	37.854
2012-02-27 19:55:12	6324.76	18691.3	82.7652	148.757	22.7328	1914.19								13.615	2.174	37.818
2012-02-27 21:07:12														13.628	2.152	37.907
2012-02-27 22:04:48	6303.03	21103	80.4236	131.912	17.6592	1765.28								13.635	2.174	37.883
2012-02-27 23:02:24														13.641	2.152	37.868
2012-02-28	5222.79	20539.9	57.8028	124.888	17.7206	1519.75								13.608	2.141	37.773
2012-02-28 00:57:36														13.575	2.163	37.917
2012-02-28 01:55:12	4692.93	20392.7	59.5712	119.765	14.7371	1475.58								13.535	2.195	37.879
2012-02-28 03:07:12														13.483	2.195	37.932
2012-02-28 04:04:48	4537.3	19620.8	64.8771	143.062	16.2193	1523.57								13.443	2.217	37.868
2012-02-28 05:02:24														13.417	2.26	37.843
2012-02-28 06:00:00	4475.43	17742.1	56.7538	130.843	14.6528	1476.63								13.424	2.088	37.88
2012-02-28 06:57:36														13.457	2.185	37.907
2012-02-28 07:55:12	5423.42	18468.9	63.3152	190.771	23.7174	1563.7								13.463	2.185	37.883
2012-02-28 09:07:12														13.457	2.238	37.941
2012-02-28 10:04:48	7390.62	18664.5	64.3099	244.912	14.5879	1622.95	0.699	0.025	1.637	0	3.8	320	1466	13.483	2.195	37.881	13528	16996.1	746.644
2012-02-28 11:02:24														13.503	2.185	37.887
2012-02-28 12:00:00	7485.78	16743.9	57.6331	239.493	11.6081	1658.53								13.535	2.228	37.931
2012-02-28 12:57:36														13.535	2.206	37.939
2012-02-28 13:55:12														13.721	2.206	37.891
2012-02-28 15:07:12														13.774	2.314	37.915
2012-02-28 16:04:48	7786.02	14934.1	84.5576	258.905	16.5348	1780.31								13.714	2.249	37.906
2012-02-28 17:02:24														13.661	2.109	37.627
2012-02-28 18:00:00	7869.42	13288.8	88.2823	203.778	17.1422	2018.28								13.694	2.163	37.901
2012-02-28 18:57:36														13.668	2.346	37.935
2012-02-28 19:55:12	7133	13296.7	73.3922	135.722	16.593	1854.16								13.641	2.131	37.902
2012-02-28 21:07:12														13.655	2.023	37.932
2012-02-28 22:04:48	7048	13657.3	78.6827	134.285	13.4285	1758.93								13.628	2.206	37.864
2012-02-28 23:02:24														13.661	2.163	37.814
2012-02-29	5856.5	14536.6	69.55	123.321	10.5882	1726.29								13.655	2.249	37.872
2012-02-29 00:57:36														13.655	2.077	37.881
2012-02-29 01:55:12	5398.12	13971.4	62.9146	83.7487	14.2332	1718.09								13.608	2.131	37.944
2012-02-29 03:07:12														13.575	2.292	37.823
2012-02-29 04:04:48	4882.77	13836.7	66.8518	106.963	13.1647	1927.8								13.562	2.26	37.845
2012-02-29 05:02:24														13.522	2.271	37.995
2012-02-29 06:00:00	5113.83	13629	66.5068	108.099	12.3542	1912.84								13.483	2.141	37.932
2012-02-29 06:57:36														13.457	2.163	37.941
2012-02-29 07:55:12	5652.62	12796.8	60.7529	125.653	11.6115	1570.04								13.43	2.26	37.753
2012-02-29 09:07:12														13.417	2.238	37.877
2012-02-29 10:04:48	6879.57	10746	58.8822	136.509	8.35353	1471.04				0	3.5	200	1425	13.45	2.185	37.862
2012-02-29 11:02:24														13.489	2.131	37.891
2012-02-29 12:00:00	7663.35	9354.33	50.093	153.713	6.66561	1347.26								13.535	2.12	37.914
2012-02-29 12:57:36														13.542	2.131	37.967
2012-02-29 13:55:12	5561.94	6875.48	67.1809	225.294	16.7387	1680.65								13.529	2.411	37.8
2012-02-29 15:07:12														13.562	2.012	37.555
2012-02-29 16:04:48														13.575	2.034	37.96
2012-02-29 17:02:24														13.562	1.969	37.947
2012-02-29 18:00:00														13.555	2.163	37.86
2012-02-29 18:57:36														13.549	2.228	37.883
2012-02-29 19:55:12	7012.83	9445.76	67.7082	44.5119	19.8527	1321.77								13.542	2.131	37.941
2012-02-29 21:07:12														13.529	2.066	37.878
2012-02-29 22:04:48														13.509	2.174	37.974
2012-02-29 23:02:24														13.483	2.249	37.94
2012-03-01	5699.09	12379.3	69.4968	51.8142	27.552	1513.92								13.45	2.195	37.922
2012-03-01 00:57:36														13.457	2.066	37.941
2012-03-01 01:55:12														13.437	2.174	37.935
2012-03-01 03:07:12														13.43	2.163	37.933
2012-03-01 04:04:48														13.43	2.109	37.907
2012-03-01 05:02:24														13.43	2.131	37.916
2012-03-01 06:00:00														13.43	2.185	37.907
2012-03-01 06:57:36														13.45	2.174	37.965
2012-03-01 07:55:12														13.443	2.12	37.954
2012-03-01 09:07:12														13.45	2.098	37.922
2012-03-01 10:04:48										0	2.9	320	1248	13.476	2.109	37.947
2012-03-01 11:02:24	3854.82	6339.59	43.8802	110.716	9.34485	1288.98								13.483	2.228	37.94
2012-03-01 12:00:00	3857.16	5848.08	41.5559	116.723	6.11116	1219.59								13.503	2.206	37.955
2012-03-01 12:57:36	3943.76	5359.81	42.7996	109.037	6.31804	1235.48								13.522	2.228	37.935
2012-03-01 13:55:12	3969.19	4854.83	48.1119	183.945	6.63614	1312.5								13.522	2.131	37.961
2012-03-01 15:07:12														13.529	2.098	37.971
2012-03-01 16:04:48	4568.16	4935.73	56.8278	182.882	10.7456	1343.2								13.582	2.174	37.893
2012-03-01 17:02:24														13.701	2.185	37.979
2012-03-01 18:00:00	4345.64	4132.17	54.496	99.6675	13.6758	1337.95								13.761	2.185	37.903
2012-03-01 18:57:36														13.655	2.206	37.966
2012-03-01 19:55:12	4334.77	4447.32	49.5325	75.5269	13.9182	1227.46								13.648	2.152	37.972
2012-03-01 21:07:12														13.641	2.217	37.97
2012-03-01 22:04:48	4772.27	5813.37	45.835	61.3861	9.61716	1215.24								13.688	2.195	37.967
2012-03-01 23:02:24														13.694	2.185	37.969
2012-03-02	5117.53	7013.2	48.4142	53.9298	11.8482	1265.71								13.628	2.152	37.958
2012-03-02 00:57:36														13.635	2.206	37.943
2012-03-02 01:55:12	3059.12	4972.91	40.8256	52.7245	7.59068	1161.58								13.621	2.228	37.965
2012-03-02 03:07:12														13.588	2.206	37.963
2012-03-02 04:04:48	2850.08	4849.63	34.9636	64.1685	7.40405	1147.21								13.549	2.206	37.969
2012-03-02 05:02:24														13.516	2.206	37.967
2012-03-02 06:00:00	2585.41	3886.38	34.1416	56.8346	9.40427	1071.47								13.483	2.195	37.958
2012-03-02 06:57:36														13.47	2.141	37.928
2012-03-02 07:55:12	2693.81	3182.38	32.3519	75.9482	7.10165	903.881								13.463	2.217	37.969
2012-03-02 09:07:12														13.489	2.185	37.977
2012-03-02 10:04:48	4537.52	5027.25	45.981	141.401	6.10367	1312.09	0.776	0.05	1.423	0.2	2	320	948	13.535	2.195	37.965
2012-03-02 11:02:24														13.628	2.163	37.95
2012-03-02 12:00:00	4051.75	4171.14	44.8553	130.945	6.2355	1143.91								13.602	2.12	37.916
2012-03-02 12:57:36														13.648	2.217	37.921
2012-03-02 13:55:12	4995.02	4294.04	53.8942	170.773	7.14259	1457.3								13.681	2.163	37.948
2012-03-02 15:07:12														13.708	2.217	37.955
2012-03-02 16:04:48														13.721	2.217	37.942
2012-03-02 17:02:24														13.734	2.249	37.963
2012-03-02 18:00:00														13.748	2.088	37.933
2012-03-02 18:57:36														13.734	2.238	37.844
2012-03-02 19:55:12														13.694	2.034	37.884
2012-03-02 21:07:12														13.635	2.195	37.968
2012-03-02 22:04:48														13.628	2.185	37.95
2012-03-02 23:02:24														13.602	2.066	37.933
2012-03-03														13.568	2.206	37.915
2012-03-03 00:57:36														13.562	2.174	37.93
2012-03-03 01:55:12														13.555	2.098	37.971
2012-03-03 03:07:12														13.542	2.131	37.941
2012-03-03 04:04:48														13.522	2.066	37.935
2012-03-03 05:02:24														13.496	2.141	37.885
2012-03-03 06:00:00														13.483	2.174	37.923
2012-03-03 06:57:36														13.476	2.185	37.938
2012-03-03 07:55:12														13.47	2.325	37.971
2012-03-03 09:07:12														13.476	2.346	37.956
2012-03-03 10:04:48										0	3.5	220	1506	13.503	2.088	37.895
2012-03-03 11:02:24														13.542	2.238	37.967
2012-03-03 12:00:00														13.588	2.109	37.989
2012-03-03 12:57:36														13.661	2.174	37.959
2012-03-03 13:55:12														13.741	2.26	37.905
2012-03-03 15:07:12														13.668	1.99	37.68
2012-03-03 16:04:48														13.628	2.238	37.788
2012-03-03 17:02:24														13.615	2.389	38.031
2012-03-03 18:00:00														13.641	2.303	37.979
2012-03-03 18:57:36														13.655	2.206	37.957
2012-03-03 19:55:12														13.648	2.174	38.015
2012-03-03 21:07:12														13.628	2.573	38.018
2012-03-03 22:04:48														13.615	2.141	38.014
2012-03-03 23:02:24														13.615	2.034	38.014
2012-03-04														13.608	2.055	38.021
2012-03-04 00:57:36														13.602	2.303	38.018
2012-03-04 01:55:12														13.602	2.26	38.036
2012-03-04 03:07:12														13.595	2.292	38.025
2012-03-04 04:04:48														13.602	2.282	38.01
2012-03-04 05:02:24														13.595	2.292	38.017
2012-03-04 06:00:00														13.588	2.141	38.04
2012-03-04 06:57:36														13.588	2.217	38.023
2012-03-04 07:55:12														13.595	2.228	38.017
2012-03-04 09:07:12														13.621	2.174	38.033
2012-03-04 10:04:48										0	2.6	200	1302	13.641	2.152	38.039
2012-03-04 11:02:24														13.688	2.131	38.026
2012-03-04 12:00:00														13.734	2.292	38.04
2012-03-04 12:57:36														13.875	2.141	38.027
2012-03-04 13:55:12														13.922	2.12	38.006
2012-03-04 15:07:12														13.962	2.292	38
2012-03-04 16:04:48														13.922	2.292	37.989
2012-03-04 17:02:24														14.118	2.206	37.972
2012-03-04 18:00:00														13.949	2.141	37.979
2012-03-04 18:57:36														13.855	2.185	37.979
2012-03-04 19:55:12														13.814	2.303	37.968
2012-03-04 21:07:12														13.821	2.141	37.945
2012-03-04 22:04:48														13.841	2.141	37.984
2012-03-04 23:02:24														13.814	2.465	37.909
2012-03-05														13.808	2.228	37.984
2012-03-05 00:57:36														13.808	2.314	37.966
2012-03-05 01:55:12														13.754	2.217	37.994
2012-03-05 03:07:12														13.808	2.357	37.992
2012-03-05 04:04:48														13.774	2.195	38.008
2012-03-05 05:02:24														13.648	2.174	37.989
2012-03-05 06:00:00														13.628	2.238	38.009
2012-03-05 06:57:36														13.688	2.131	38.009
2012-03-05 07:55:12	3579.86	5916.2	19.8242	49.8871	27.4489	633.938								13.661	2.26	38.019
2012-03-05 09:07:12														13.555	2.249	37.971
2012-03-05 10:04:48	3742.64	5698.41	25.4801	55.0371	21.811	611.115				16.1	3.6	90	932	13.542	1.969	38.018
2012-03-05 11:02:24														13.516	2.368	38.027
2012-03-05 12:00:00	4023.89	5305.32	27.7543	77.2295	17.095	621.857								13.503	2.131	38.023
2012-03-05 12:57:36														13.503	2.185	38.032
2012-03-05 13:55:12	5602.45	7606.58	88.1829	164.312	36.7958	2031.59								13.549	2.163	38.029
2012-03-05 15:07:12														13.522	2.282	38.012
2012-03-05 16:04:48	5894.09	7650.87	86.9495	231.29	68.6104	2023.36								13.509	2.088	38.025
2012-03-05 17:02:24														13.489	2.185	38.019
2012-03-05 18:00:00	6329.56	8350.11	87.2644	217.399	55.9276	1983.36								13.47	2.217	37.996
2012-03-05 18:57:36														13.496	2.238	37.996
2012-03-05 19:55:12	5736.73	9779.94	72.2153	171.297	52.8721	1905.54								13.483	2.088	38
2012-03-05 21:07:12														13.483	2.152	38.009
2012-03-05 22:04:48														13.424	2.185	37.914
2012-03-05 23:02:24														13.378	2.282	37.934
2012-03-06														13.313	2.238	37.887
2012-03-06 00:57:36														13.397	2.282	37.863
2012-03-06 01:55:12	5551.62	10011.3	69.52	204.402	22.4116	2199.66								13.378	2.217	37.805
2012-03-06 03:07:12														13.339	2.228	37.896
2012-03-06 04:04:48	7401.12	11523.9	89.54	292.276	31.255	3071.02								13.26	2.314	37.888
2012-03-06 05:02:24														13.287	2.335	37.922
2012-03-06 06:00:00														13.287	2.098	37.939
2012-03-06 06:57:36														13.3	2.152	37.943
2012-03-06 07:55:12	7611.88	10509.3	80.14	304.646	43.2483	2811.56								13.339	2.303	37.973
2012-03-06 09:07:12														13.378	2.249	37.985
2012-03-06 10:04:48	9153.94	10095.4	84.94	412.919	43.2174	3050.25	0.62	0.041	1.058	0	3.5	200	758	13.424	2.12	37.982	17872.3	9849.22	1001.42
2012-03-06 11:02:24														13.503	2.282	38.023
2012-03-06 12:00:00	10934.4	9576.44	82.62	319.089	24.0265	3050.1								13.509	2.217	37.991
2012-03-06 12:57:36														13.503	2.249	37.998
2012-03-06 13:55:12	11890	8951.63	88.92	449.82	65.4402	3660.96								13.496	2.26	38.021
2012-03-06 15:07:12														13.496	2.26	38.004
2012-03-06 16:04:48	11746.4	7920.27	103.85	329.035	90.3408	3928.05								13.47	2.109	38.031
2012-03-06 17:02:24														13.443	2.4	38.014
2012-03-06 18:00:00	12250.2	8015.8	103.47	316.166	92.4177	3338.54								13.417	2.206	38.006
2012-03-06 18:57:36														13.378	2.228	37.985
2012-03-06 19:55:12	11267.8	9578.05	127.96	338.554	87.988	3743.07								13.384	2.368	38.004
2012-03-06 21:07:12														13.43	2.163	37.993
2012-03-06 22:04:48	10586.8	10251	112.47	302.649	82.5811	3708.62								13.417	2.443	38.014
2012-03-06 23:02:24														13.411	2.217	38.004
2012-03-07	9866.09	11266.6	114.62	327.195	60.4862	3824.22								13.404	2.379	38.002
2012-03-07 00:57:36														13.411	2.411	37.978
2012-03-07 01:55:12	8532.03	10744.9	106.93	332.012	59.4036	3815.87								13.411	2.314	37.97
2012-03-07 03:07:12														13.404	2.26	37.976
2012-03-07 04:04:48	8095.52	11144.2	96.29	317.878	51.5826	3478.6								13.397	2.249	38
2012-03-07 05:02:24														13.384	2.238	37.996
2012-03-07 06:00:00	6454.42	10274.1	115.88	353.296	61.424	3811.34								13.391	2.217	37.989
2012-03-07 06:57:36														13.371	2.217	37.975
2012-03-07 07:55:12	7780.89	10470.2	108.74	313.036	52.7491	3546.52								13.378	2.249	38.011
2012-03-07 09:07:12														13.391	2.368	38.006
2012-03-07 10:04:48	7832.25	9662.01	113.36	301.523	34.3076	3340.41				0	3.9	320	1621	13.411	2.346	38.013
2012-03-07 11:02:24														13.443	2.271	38.005
2012-03-07 12:00:00	8496.59	9065.1	108.96	260.621	15.2081	3337.87								13.483	2.152	38.017
2012-03-07 12:57:36														13.496	2.303	38.004
2012-03-07 13:55:12	9744.66	8165.75	103.04	440.387	26.9711	3342.94								13.529	2.292	38.006
2012-03-07 15:07:12														13.575	2.282	38.028
2012-03-07 16:04:48	9470.56	8341.54	120.76	415.187	40.9639	3351.36								13.602	2.282	38.027
2012-03-07 17:02:24														13.595	2.303	38.017
2012-03-07 18:00:00	10393.3	8256.57	123.03	323.607	103.695	3626.24								13.535	2.174	38.008
2012-03-07 18:57:36														13.496	2.206	37.996
2012-03-07 19:55:12	10274.2	9283.02	123.05	221.174	71.2256	3657.64								13.463	2.292	37.994
2012-03-07 21:07:12														13.47	2.292	37.988
2012-03-07 22:04:48	9956.72	9361.85	108.15	258.722	66.5845	3542.69								13.489	2.077	38.002
2012-03-07 23:02:24														13.483	2.217	37.992
2012-03-08	9253.25	8888.5	99.67	329.869	47.679	3278.2								13.437	2.238	37.986
2012-03-08 00:57:36														13.378	2.26	37.977
2012-03-08 01:55:12	7004.44	9190.08	89.96	237.354	40.4097	2547.51								13.384	2.195	38.022
2012-03-08 03:07:12														13.378	2.163	38.011
2012-03-08 04:04:48	5887.58	7861.7	77.63	165.414	38.7094	2174.28								13.371	2.185	38.026
2012-03-08 05:02:24														13.365	2.217	38.016
2012-03-08 06:00:00	5027.14	7299.07	93.94	167.259	37.6173	2056.41								13.365	2.077	38.024
2012-03-08 06:57:36														13.352	2.141	38.02
2012-03-08 07:55:12	4871.85	6196.01	82.72	147.931	50.4358	2112.6								13.352	2.303	38.011
2012-03-08 09:07:12														13.365	2.152	38.024
2012-03-08 10:04:48	5542.33	5993.88	85.24	192.77	23.5491	2342.62				0	5.3	100	1538	13.378	2.131	38.002
2012-03-08 11:02:24														13.404	2.131	38.011
2012-03-08 12:00:00	6761.44	6187.77	108.62	201.874	30.9442	2411.54								13.417	2.131	38.032
2012-03-08 12:57:36														13.457	2.152	38.001
2012-03-08 13:55:12	7205.23	4961.45	81.52	139.602	26.3439	2218.27								13.457	2.023	37.992
2012-03-08 15:07:12														13.45	2.206	38.016
2012-03-08 16:04:48	7587.73	4402.21	76.08	129.54	39.0945	2597.56								13.437	2.174	38.012
2012-03-08 17:02:24														13.437	2.249	38.021
2012-03-08 18:00:00	7663.97	4798.62	89.62	125.98	69.0859	2237.7								13.411	2.292	37.995
2012-03-08 18:57:36														13.43	2.152	37.993
2012-03-08 19:55:12	7743.33	6270.32	80.13	156.886	49.1324	2137.58								13.43	2.249	37.993
2012-03-08 21:07:12														13.43	2.195	37.993
2012-03-08 22:04:48	8471.16	7153.4	77.87	137.967	50.3621	2174.03								13.437	2.195	38.003
2012-03-08 23:02:24														13.45	2.368	37.999
2012-03-09	7530.23	6693.52	70.41	114.466	37.7338	2209.43								13.437	2.292	37.995
2012-03-09 00:57:36														13.43	2.271	38.001
2012-03-09 01:55:12	7091.88	8439.49	75.86	131.012	38.2472	2349.98								13.424	2.195	37.999
2012-03-09 03:07:12														13.417	2.271	37.989
2012-03-09 04:04:48	7026.59	7980.87	86.76	144.466	37.3363	2453.8								13.411	2.292	37.995
2012-03-09 05:02:24														13.404	2.292	37.985
2012-03-09 06:00:00	6309.61	7691.02	92.74	176.362	45.2047	2507.48								13.397	2.379	38
2012-03-09 06:57:36														13.391	2.271	37.998
2012-03-09 07:55:12	6590.88	7529.71	94.18	171.384	34.3616	2585.18								13.391	2.314	38.006
2012-03-09 09:07:12														13.404	2.346	37.993
2012-03-09 10:04:48	7916.72	7102.86	105.6	202.541	25.9776	2655.2	1.15	0.033	1.058	0	5.4	100	1618	13.43	2.368	37.993
2012-03-09 11:02:24														13.45	2.335	37.99
2012-03-09 12:00:00	8019.66	6783.61	100.3	197.487	19.3126	2652.27								13.476	2.292	38.007
2012-03-09 12:57:36														13.489	2.325	38.002
2012-03-09 13:55:12	9011.19	6641.98	114.37	277.774	26.7131	2739.13								13.476	2.325	38.024
2012-03-09 15:07:12														13.522	2.282	38.012
2012-03-09 16:04:48	9295.62	5981.96	107.25	207.106	40.4058	2548.73								13.529	2.292	37.971
2012-03-09 17:02:24														13.522	2.389	37.995
2012-03-09 18:00:00	9175.56	5520.66	99.19	152.544	86.9219	2680.16								13.522	2.389	37.995
2012-03-09 18:57:36														13.562	2.335	38.007
2012-03-09 19:55:12	8612.16	7050.19	100.64	169.597	59.4775	2565.72								13.516	2.422	38.002
2012-03-09 21:07:12														13.45	2.357	38.007
2012-03-09 22:04:48	10610.4	9139.37	111.17	160.365	65.0127	2869.66								13.404	2.335	37.993
2012-03-09 23:02:24														13.378	2.357	38.002
2012-03-10	8726.91	9347.68	96.13	106.451	47.3118	2307.95								13.365	2.4	37.998
2012-03-10 00:57:36														13.352	2.4	38.003
2012-03-10 01:55:12	5806.22	7180.03	80.84	98.8223	38.3015	1945.55								13.319	2.368	38.018
2012-03-10 03:07:12														13.3	2.411	37.995
2012-03-10 04:04:48	3870.08	4248.04	57.56	47.7621	20.4397	1406.38								13.287	2.346	38.008
2012-03-10 05:02:24														13.273	2.314	38.004
2012-03-10 06:00:00	3820.96	4337.65	64.79	54.3441	20.6926	1405.63								13.254	2.379	37.998
2012-03-10 06:57:36														13.3	2.411	37.995
2012-03-10 07:55:12	5421.67	6403.07	72.98	95.7751	32.2039	2021.32								13.319	2.357	38.001
2012-03-10 09:07:12														13.332	2.411	38.005
2012-03-10 10:04:48	6151.53	5901.67	80.61	110.976	19.2637	1992.33				0	4.1	330	1801	13.352	2.314	38.003
2012-03-10 11:02:24														13.397	2.389	38.034
2012-03-10 12:00:00	6750.52	5726.96	87.09	121.309	18.8702	2136.69								13.47	2.249	38.031
2012-03-10 12:57:36														13.522	2.4	38.038
2012-03-10 13:55:12	6785.77	5627.38	81.14	105.56	8.07217	2275.32								13.562	2.249	38.024
2012-03-10 15:07:12														13.575	2.335	38.028
2012-03-10 16:04:48														13.681	2.26	38.033
2012-03-10 17:02:24														13.694	2.357	38.028
2012-03-10 18:00:00	6939.82	5825.24	93.73	86.0637	47.0793	2313.28								13.655	2.249	38.042
2012-03-10 18:57:36														13.575	2.325	38.045
2012-03-10 19:55:12	7613.83	6281.3	87.91	103.697	36.4861	2127.71								13.602	2.314	38.027
2012-03-10 21:07:12														13.535	2.271	38.025
2012-03-10 22:04:48	7756.59	8725.64	78.46	118.861	39.5491	2277.17								13.45	2.303	38.007
2012-03-10 23:02:24														13.45	2.292	38.016
2012-03-11	8005.94	9682.37	80.12	136.951	38.2438	2721.94								13.397	2.389	38.017
2012-03-11 00:57:36														13.404	2.357	37.976
2012-03-11 01:55:12	7830.64	10012.1	101.06	143.734	29.9359	2857.28								13.391	2.335	37.998
2012-03-11 03:07:12														13.384	2.271	37.979
2012-03-11 04:04:48	7498.8	11020.9	115.47	164.715	25.374	3114.76								13.378	2.292	37.977
2012-03-11 05:02:24														13.358	2.271	37.979
2012-03-11 06:00:00	7219.05	11024.4	124.08	231.805	24.2216	3173.88								13.365	2.314	37.99
2012-03-11 06:57:36														13.339	2.195	37.99
2012-03-11 07:55:12	7210.53	11109.3	114.12	210.465	37.4684	2956.36								13.339	2.26	37.982
2012-03-11 09:07:12														13.339	2.26	37.973
2012-03-11 10:04:48	8638.56	8420.93	141.64	204.152	8.20819	3188.78				0	3.8	330	1684	13.378	2.249	37.968
2012-03-11 11:02:24														13.483	2.228	37.992
2012-03-11 12:00:00	8218.97	7839.12	130.73	159.509	7.29779	2885.34								13.45	2.141	37.948
2012-03-11 12:57:36														13.688	2.217	37.975
2012-03-11 13:55:12	8528.28	7333.55	123.19	149.563	5.76826	2592.01								13.781	2.109	38.002
2012-03-11 15:07:12														13.788	2.271	38.012
2012-03-11 16:04:48	8672.5	8139.19	135.17	287.817	14.2843	3186.03								13.794	2.228	37.997
2012-03-11 17:02:24														13.761	2.109	37.996
2012-03-11 18:00:00	8052.09	7564.02	136.47	261.459	45.0566	3142.27								13.734	2.217	37.989
2012-03-11 18:57:36														13.681	2.163	37.973
2012-03-11 19:55:12	9003.94	10091.4	120.22	301.535	47.6108	3026.88								13.655	2.238	37.983
2012-03-11 21:07:12														13.641	2.141	37.97
2012-03-11 22:04:48	8553.34	12142.2	120.51	271.089	40.3842	3310.64								13.562	2.195	37.964
2012-03-11 23:02:24														13.535	2.314	37.973
2012-03-12	7595.66	11688.1	123.38	206.782	21.2801	3373.43								13.535	2.292	37.956
2012-03-12 00:57:36														13.489	2.325	37.959
2012-03-12 01:55:12	6674.59	11439.4	135.25	192.729	32.0503	3269.55								13.443	2.163	37.937
2012-03-12 03:07:12														13.45	2.195	37.965
2012-03-12 04:04:48	6892.86	13764.2	139.03	263.545	27.2857	3725.8								13.45	2.271	37.956
2012-03-12 05:02:24														13.417	2.271	37.946
2012-03-12 06:00:00	6575.42	12406.8	166.74	285.13	31.2234	4206.92								13.391	2.26	37.955
2012-03-12 06:57:36														13.384	2.228	37.944
2012-03-12 07:55:12	7969.88	13006.6	160.7	315.298	37.4525	4686.8								13.384	2.26	37.953
2012-03-12 09:07:12														13.391	2.314	37.955
2012-03-12 10:04:48	9510.09	12768.3	168.69	244.678	16.7171	4667.98				0	3.5	340	1723	13.417	2.282	37.937
2012-03-12 11:02:24														13.417	2.325	37.946
2012-03-12 12:00:00	9391.41	9675.55	143.02	170.726	6.18108	3669								13.496	2.249	37.953
2012-03-12 12:57:36														13.635	2.292	37.951
2012-03-12 13:55:12	9459.56	9707.8	167.15	218.575	6.42867	3777.27								13.595	2.195	37.931
2012-03-12 15:07:12														13.835	2.26	37.94
2012-03-12 16:04:48	8494.06	7021.08	105.16	136.692	17.7742	2708.45								14.104	2.206	37.952
2012-03-12 17:02:24														13.976	2.206	37.953
2012-03-12 18:00:00	7899.33	7996.57	118.59	163.918	40.6036	3198.66								14.003	2.228	37.951
2012-03-12 18:57:36														14.016	2.163	37.938
2012-03-12 19:55:12	7895.73	8695.87	105.74	172.983	41.2998	3007.32								14.05	2.098	37.812
2012-03-12 21:07:12														13.922	2.174	37.921
2012-03-12 22:04:48	8300.78	11923.7	114.55	235.505	29.6515	3151.38								13.962	2.282	37.915
2012-03-12 23:02:24														13.942	2.228	37.901
2012-03-13	7974.69	13287.4	81.24	204.171	18.9283	3091.91								13.761	2.292	37.945
2012-03-13 00:57:36														13.661	2.303	37.857
2012-03-13 01:55:12	8199	14562.3	116.04	239.462	26.4623	4050.91								13.568	2.26	37.872
2012-03-13 03:07:12														13.483	2.26	37.821
2012-03-13 04:04:48	7928.88	14427.8	106.09	258.295	23.1664	3975.54								13.457	2.249	37.847
2012-03-13 05:02:24														13.443	2.292	37.834
2012-03-13 06:00:00														13.443	2.303	37.834
2012-03-13 06:57:36														13.443	2.357	37.791
2012-03-13 07:55:12														13.437	2.292	37.781
2012-03-13 09:07:12														13.463	2.325	37.789
2012-03-13 10:04:48								0.037	0.898	0	2.2	80	1761	13.47	2.206	37.808	24258.9	14560.7	1727.69
2012-03-13 11:02:24														13.483	2.249	37.829
2012-03-13 12:00:00														13.503	2.346	37.827
2012-03-13 12:57:36														13.483	2.379	37.821
2012-03-13 13:55:12														13.483	2.238	37.812
2012-03-13 15:07:12														13.522	2.314	37.816
2012-03-13 16:04:48														13.828	2.292	37.845
2012-03-13 17:02:24														13.949	2.26	37.742
2012-03-13 18:00:00														13.848	2.325	37.715
2012-03-13 18:57:36														13.895	2.325	37.685
2012-03-13 19:55:12	9354.22	12211.8	114.33	231.286	15.9282	3445.5								13.855	2.314	37.674
2012-03-13 21:07:12														13.828	2.335	37.641
2012-03-13 22:04:48	9899.94	14789	123.79	293.857	28.8181	3861.19								13.761	2.249	37.656
2012-03-13 23:02:24														13.754	2.346	37.748
2012-03-14	8945.44	16495.8	139.4	335.396	25.5644	4388.77								13.708	2.174	37.717
2012-03-14 00:57:36														13.535	2.238	37.811
2012-03-14 01:55:12	10208.7	20554.1	137.43	306.508	45.2076	5173.56								13.476	2.195	37.785
2012-03-14 03:07:12														13.45	2.292	37.751
2012-03-14 04:04:48	8802.66	19360.3	129.79	363.637	32.8361	4924.73								13.549	2.314	37.755
2012-03-14 05:02:24														13.503	2.249	37.801
2012-03-14 06:00:00	8370.59	18501.4	127.94	308.987	44.5892	4603.22								13.43	2.271	37.796
2012-03-14 06:57:36														13.443	2.303	37.783
2012-03-14 07:55:12	9794.06	19048.5	152.1	401.127	25.0146	5507.69								13.483	2.325	37.769
2012-03-14 09:07:12														13.496	2.335	37.773
2012-03-14 10:04:48	11128.9	16532	172.08	417.007	17.2299	5454.23				0	2.7	330	1803	13.529	2.325	37.749
2012-03-14 11:02:24														13.582	2.303	37.748
2012-03-14 12:00:00	12358.2	15781.2	143.31	434.467	12.753	5172.31								13.608	2.325	37.73
2012-03-14 12:57:36														13.801	2.314	37.718
2012-03-14 13:55:12	12330.5	14448	160.72	505.769	14.2958	5064.39								13.681	2.238	37.837
2012-03-14 15:07:12														13.734	2.303	37.75
2012-03-14 16:04:48	11454.4	13492.7	178.41	459.41	11.5656	4484.23								14.118	2.325	37.703
2012-03-14 17:02:24														14.07	2.346	37.699
2012-03-14 18:00:00	10601	16307	255.97	627.58	66.2126	6617.19								14.016	2.303	37.651
2012-03-14 18:57:36														13.908	2.346	37.647
2012-03-14 19:55:12														13.841	2.282	37.611
2012-03-14 21:07:12														13.774	2.271	37.618
2012-03-14 22:04:48	10098.2	27897.1	208.7	807.754	47.4313	7625.77								13.754	2.303	37.671
2012-03-14 23:02:24														13.788	2.292	37.579
2012-03-15	10159.7	29206.4	202.2	855.535	39.5042	7875.59								13.801	2.292	37.574
2012-03-15 00:57:36														13.781	2.26	37.56
2012-03-15 01:55:12	10087	31085.5	210.34	720.715	53.4037	7611.19								13.681	2.325	37.607
2012-03-15 03:07:12														13.774	2.271	37.524
2012-03-15 04:04:48	9707.97	28028.7	161.69	511.314	26.0142	6016.02								13.748	2.26	37.567
2012-03-15 05:02:24														13.648	2.346	37.581
2012-03-15 06:00:00	9186.12	23966.8	173.66	470.138	39.3315	6397.23								13.522	2.357	37.653
2012-03-15 06:57:36														13.496	2.357	37.671
2012-03-15 07:55:12														13.496	2.357	37.62
2012-03-15 09:07:12														13.483	2.4	37.624
2012-03-15 10:04:48	13631.4	18408.1	168.99	387.676	41.3079	5449.77				0	2.1	180	1094	13.503	2.433	37.69
2012-03-15 11:02:24														13.503	2.325	37.69
2012-03-15 12:00:00	15616.2	16105.1	168.89	480.098	31.1866	5459.19								13.615	2.325	37.698
2012-03-15 12:57:36														13.608	2.335	37.662
2012-03-15 13:55:12	18426.6	14518.5	167.17	346.477	73.5444	5597.31								13.562	2.335	37.682
2012-03-15 15:07:12														13.555	2.303	37.68
2012-03-15 16:04:48	20548.8	12973	180.69	363.774	89.386	5682.84								13.562	2.271	37.674
2012-03-15 17:02:24														13.648	2.303	37.632
2012-03-15 18:00:00	16401.9	14591.2	183.28	510.541	63.2257	5339.38								13.741	2.314	37.65
2012-03-15 18:57:36														13.748	2.422	37.652
2012-03-15 19:55:12	18077.8	14231.9	197.01	732.881	47.5144	5533.45								13.681	2.282	37.573
2012-03-15 21:07:12														13.628	2.303	37.583
2012-03-15 22:04:48	16883	13445.3	182.71	600.709	51.1876	5463.08								13.628	2.389	37.575
2012-03-15 23:02:24														13.549	2.282	37.576
2012-03-16	15824	14940.2	175.24	507.201	46.6708	5441.72								13.522	2.303	37.534
2012-03-16 00:57:36														13.522	2.357	37.577
2012-03-16 01:55:12	14690.5	24553.9	211.09	616.562	48.9525	7727.83								13.542	2.389	37.574
2012-03-16 03:07:12														13.608	2.314	37.543
2012-03-16 04:04:48	12274.4	40280.5	197.59	1456.83	40.8892	9888.06								13.608	2.4	37.543
2012-03-16 05:02:24														13.522	2.422	37.568
2012-03-16 06:00:00	11847.5	39423.6	189.2	803.762	37.0386	7339.55								13.516	2.389	37.387
2012-03-16 06:57:36														13.535	2.335	37.512
2012-03-16 07:55:12	13884.7	29404.3	180.6	801.666	60.0438	6752.03								13.509	2.346	37.555
2012-03-16 09:07:12														13.503	2.282	37.519
2012-03-16 10:04:48	2890		82	302	13	3380	0.627	0.024	0.982	0	2.4	180	1322	13.496	2.411	37.62
2012-03-16 11:02:24														13.568	2.368	37.608
2012-03-16 12:00:00														13.628	2.335	37.6
2012-03-16 12:57:36														13.628	2.335	37.592
2012-03-16 13:55:12														13.708	2.26	37.7
2012-03-16 15:07:12														13.688	2.271	37.711
2012-03-16 16:04:48														13.721	2.325	37.687
2012-03-16 17:02:24														13.761	2.303	37.673
2012-03-16 18:00:00														13.741	2.314	37.684
2012-03-16 18:57:36														13.714	2.314	37.677
2012-03-16 19:55:12														13.774	2.282	37.677
2012-03-16 21:07:12														13.708	2.335	37.649
2012-03-16 22:04:48														13.655	2.325	37.676
2012-03-16 23:02:24														13.641	2.303	37.655
2012-03-17														13.602	2.335	37.643
2012-03-17 00:57:36														13.562	2.282	37.648
2012-03-17 01:55:12														13.542	2.325	37.634
2012-03-17 03:07:12														13.535	2.282	37.632
2012-03-17 04:04:48														13.522	2.335	37.645
2012-03-17 05:02:24														13.496	2.314	37.628
2012-03-17 06:00:00														13.483	2.314	37.65
2012-03-17 06:57:36														13.476	2.249	37.639
2012-03-17 07:55:12														13.489	2.303	37.643
2012-03-17 09:07:12														13.496	2.314	37.645
2012-03-17 10:04:48										0	5.3	80	1574	13.503	2.325	37.673
2012-03-17 11:02:24														13.516	2.314	37.711
2012-03-17 12:00:00														13.549	2.271	37.696
2012-03-17 12:57:36														13.588	2.335	37.699
2012-03-17 13:55:12														13.621	2.228	37.692
2012-03-17 15:07:12														13.615	2.271	37.707
2012-03-17 16:04:48														13.641	2.282	37.698
2012-03-17 17:02:24														13.615	2.346	37.673
2012-03-17 18:00:00														13.562	2.174	37.631
2012-03-17 18:57:36														13.535	2.26	37.692
2012-03-17 19:55:12														13.555	2.271	37.706
2012-03-17 21:07:12														13.575	2.282	37.729
2012-03-17 22:04:48														13.582	2.303	37.706
2012-03-17 23:02:24														13.588	2.314	37.699
2012-03-18														13.562	2.303	37.725
2012-03-18 00:57:36														13.555	2.325	37.732
2012-03-18 01:55:12														13.549	2.26	37.721
2012-03-18 03:07:12														13.542	2.26	37.728
2012-03-18 04:04:48														13.535	2.26	37.734
2012-03-18 05:02:24														13.535	2.325	37.743
2012-03-18 06:00:00														13.535	2.303	37.726
2012-03-18 06:57:36														13.529	2.335	37.732
2012-03-18 07:55:12														13.529	2.26	37.732
2012-03-18 09:07:12														13.503	2.26	37.716
2012-03-18 10:04:48										1.2	3.3	330	1323	13.582	2.249	37.68
2012-03-18 11:02:24														13.575	2.217	37.721
2012-03-18 12:00:00														13.582	2.282	37.774
2012-03-18 12:57:36														13.608	2.346	37.748
2012-03-18 13:55:12														13.615	2.271	37.724
2012-03-18 15:07:12														13.641	2.282	37.8
2012-03-18 16:04:48														13.888	2.185	37.76
2012-03-18 17:02:24														13.814	2.228	37.756
2012-03-18 18:00:00														13.768	2.195	37.777
2012-03-18 18:57:36														13.774	2.174	37.711
2012-03-18 19:55:12														13.828	2.346	37.582
2012-03-18 21:07:12														13.808	2.335	37.695
2012-03-18 22:04:48														13.808	2.163	37.686
2012-03-18 23:02:24														13.801	2.163	37.651
2012-03-19														13.761	2.249	37.648
2012-03-19 00:57:36														13.768	2.249	37.717
2012-03-19 01:55:12														13.754	2.4	37.705
2012-03-19 03:07:12														13.748	2.303	37.729
2012-03-19 04:04:48														13.681	2.303	37.718
2012-03-19 05:02:24														13.681	2.26	37.692
2012-03-19 06:00:00														13.621	2.044	37.726
2012-03-19 06:57:36														13.522	2.174	37.756
2012-03-19 07:55:12														13.522	2.325	37.739
2012-03-19 09:07:12														13.568	2.249	37.693
2012-03-19 10:04:48										0	6.6	70	1989	13.615	2.271	37.732
2012-03-19 11:02:24														13.628	2.357	37.685
2012-03-19 12:00:00														13.628	2.163	37.566
2012-03-19 12:57:36														13.615	2.465	37.741
2012-03-19 13:55:12														13.628	2.249	37.438
2012-03-19 15:07:12														13.641	2.433	37.723
2012-03-19 16:04:48														13.628	2.26	37.736
2012-03-19 17:02:24														13.621	2.53	37.683
2012-03-19 18:00:00														13.602	2.303	37.72
2012-03-19 18:57:36														13.582	2.292	37.501
2012-03-19 19:55:12														13.602	2.465	37.72
2012-03-19 21:07:12														13.595	2.185	37.735
2012-03-19 22:04:48														13.588	2.195	37.725
2012-03-19 23:02:24														13.575	2.346	37.738
2012-03-20														13.555	2.282	37.749
2012-03-20 00:57:36														13.509	2.282	37.709
2012-03-20 01:55:12														13.391	2.206	37.741
2012-03-20 03:07:12														13.483	2.465	37.735
2012-03-20 04:04:48														13.496	2.443	37.731
2012-03-20 05:02:24														13.483	2.379	37.718
2012-03-20 06:00:00														13.489	2.411	37.712
2012-03-20 06:57:36														13.496	2.325	37.722
2012-03-20 07:55:12														13.496	2.433	37.714
2012-03-20 09:07:12														13.516	2.346	37.728
2012-03-20 10:04:48	9290		71	245	40	2410	0.418	0.029	1.788	0	5	80	1131	13.542	2.443	37.736	68048	6581.26	730.262
2012-03-20 11:02:24														13.549	2.389	37.73
2012-03-20 12:00:00														13.542	2.325	37.728
2012-03-20 12:57:36														13.549	2.314	37.73
2012-03-20 13:55:12														13.562	2.314	37.708
2012-03-20 15:07:12														13.549	2.325	37.713
2012-03-20 16:04:48														13.535	2.346	37.709
2012-03-20 17:02:24														13.516	2.271	37.711
2012-03-20 18:00:00														13.496	2.357	37.714
2012-03-20 18:57:36														13.483	2.368	37.692
2012-03-20 19:55:12														13.457	2.368	37.71
2012-03-20 21:07:12														13.457	2.325	37.71
2012-03-20 22:04:48														13.45	2.325	37.708
2012-03-20 23:02:24														13.443	2.335	37.697
2012-03-21														13.437	2.292	37.704
2012-03-21 00:57:36														13.43	2.368	37.693
2012-03-21 01:55:12														13.43	2.314	37.702
2012-03-21 03:07:12														13.43	2.335	37.702
2012-03-21 04:04:48														13.417	2.335	37.698
2012-03-21 05:02:24														13.443	2.379	37.689
2012-03-21 06:00:00														13.443	2.314	37.68
2012-03-21 06:57:36														13.45	2.325	37.716
2012-03-21 07:55:12														13.457	2.314	37.693
2012-03-21 09:07:12														13.47	2.314	37.705
2012-03-21 10:04:48										0	5	70	1885	13.509	2.325	37.675
2012-03-21 11:02:24														13.608	2.292	37.688
2012-03-21 12:00:00														13.615	2.26	37.698
2012-03-21 12:57:36														13.721	2.368	37.679
2012-03-21 13:55:12														13.808	2.422	37.678
2012-03-21 15:07:12														13.734	2.335	37.674
2012-03-21 16:04:48														13.741	2.271	37.684
2012-03-21 17:02:24														13.615	2.368	37.656
2012-03-21 18:00:00														13.635	2.379	37.653
2012-03-21 18:57:36														13.655	2.346	37.625
2012-03-21 19:55:12														13.641	2.346	37.689
2012-03-21 21:07:12														13.628	2.357	37.617
2012-03-21 22:04:48														13.628	2.422	37.609
2012-03-21 23:02:24														13.608	2.411	37.603
2012-03-22														13.575	2.443	37.61
2012-03-22 00:57:36														13.562	2.303	37.648
2012-03-22 01:55:12														13.549	2.282	37.593
2012-03-22 03:07:12														13.549	2.346	37.602
2012-03-22 04:04:48														13.555	2.303	37.604
2012-03-22 05:02:24														13.549	2.379	37.593
2012-03-22 06:00:00														13.549	2.314	37.627
2012-03-22 06:57:36														13.549	2.357	37.551
2012-03-22 07:55:12														13.555	2.238	37.621
2012-03-22 09:07:12														13.582	2.271	37.578
2012-03-22 10:04:48										0	5.7	90	1927	13.641	2.238	37.596
2012-03-22 11:02:24														13.628	2.303	37.575
2012-03-22 12:00:00														13.688	2.379	37.626
2012-03-22 12:57:36														13.734	2.314	37.538
2012-03-22 13:55:12														13.781	2.217	37.602
2012-03-22 15:07:12														13.794	2.368	37.555
2012-03-22 16:04:48														13.768	2.303	37.616
2012-03-22 17:02:24														13.748	2.26	37.601
2012-03-22 18:00:00														13.741	2.292	37.565
2012-03-22 18:57:36														13.694	2.282	37.509
2012-03-22 19:55:12														13.661	2.325	37.474
2012-03-22 21:07:12														13.661	2.325	37.525
2012-03-22 22:04:48														13.641	2.346	37.502
2012-03-22 23:02:24														13.641	2.303	37.476
2012-03-23														13.641	2.411	37.459
2012-03-23 00:57:36														13.635	2.303	37.543
2012-03-23 01:55:12														13.635	2.508	37.466
2012-03-23 03:07:12														13.641	2.325	37.493
2012-03-23 04:04:48														13.648	2.292	37.461
2012-03-23 05:02:24														13.641	2.282	37.527
2012-03-23 06:00:00														13.628	2.163	37.541
2012-03-23 06:57:36														13.628	2.335	37.515
2012-03-23 07:55:12														13.641	2.292	37.545
2012-03-23 09:07:12														13.661	2.26	37.516
2012-03-23 10:04:48	14300		38	135	8	2226	0.294	0.02	1.6	0	6.3	80	907	13.721	2.282	37.56
2012-03-23 11:02:24														13.674	2.4	37.495
2012-03-23 12:00:00														13.641	2.325	37.502
2012-03-23 12:57:36														13.641	2.4	37.502
2012-03-23 13:55:12														13.648	2.357	37.504
2012-03-23 15:07:12														13.641	2.26	37.528
2012-03-23 16:04:48														13.628	2.195	37.507
2012-03-23 17:02:24														13.628	2.325	37.481
2012-03-23 18:00:00														13.628	2.249	37.507
2012-03-23 18:57:36														13.628	2.379	37.345
2012-03-23 19:55:12														13.628	2.26	37.498
2012-03-23 21:07:12														13.621	2.228	37.522
2012-03-23 22:04:48														13.615	2.325	37.451
2012-03-23 23:02:24														13.615	2.314	37.477
2012-03-24														13.602	2.303	37.507
2012-03-24 00:57:36														13.608	2.282	37.5
2012-03-24 01:55:12														13.595	2.282	37.479
2012-03-24 03:07:12														13.602	2.314	37.473
2012-03-24 04:04:48														13.602	2.346	37.396
2012-03-24 05:02:24														13.602	2.249	37.464
2012-03-24 06:00:00														13.595	2.238	37.514
2012-03-24 06:57:36														13.588	2.292	37.452
2012-03-24 07:55:12														13.602	2.249	37.499
2012-03-24 09:07:12														13.621	2.282	37.47
2012-03-24 10:04:48										0	3.1	320	1916	13.661	2.26	37.499
2012-03-24 11:02:24														13.794	2.292	37.488
2012-03-24 12:00:00														13.814	2.228	37.502
2012-03-24 12:57:36														13.748	2.195	37.516
2012-03-24 13:55:12														13.781	2.206	37.535
2012-03-24 15:07:12														13.848	2.454	37.401
2012-03-24 16:04:48														13.801	2.379	37.422
2012-03-24 17:02:24														13.841	2.206	37.509
2012-03-24 18:00:00														13.982	2.249	37.473
2012-03-24 18:57:36														13.949	2.217	37.489
2012-03-24 19:55:12														13.781	2.249	37.475
2012-03-24 21:07:12														14.023	2.346	37.442
2012-03-24 22:04:48														13.935	2.389	37.426
2012-03-24 23:02:24														13.835	2.335	37.457
2012-03-25														13.881	2.271	37.478
2012-03-25 00:57:36														13.895	2.249	37.482
2012-03-25 01:55:12														13.895	2.303	37.448
2012-03-25 03:07:12														13.922	2.282	37.456
2012-03-25 04:04:48														13.908	2.238	37.461
2012-03-25 05:02:24														13.908	2.26	37.461
2012-03-25 06:00:00														13.888	2.303	37.463
2012-03-25 06:57:36														13.861	2.325	37.447
2012-03-25 07:55:12														13.828	2.238	37.472
2012-03-25 09:07:12														13.801	2.303	37.354
2012-03-25 10:04:48										0	3.8	350	1645	13.821	2.271	37.436
2012-03-25 11:02:24														13.814	2.292	37.468
2012-03-25 12:00:00														13.908	2.314	37.461
2012-03-25 12:57:36														13.895	2.303	37.448
2012-03-25 13:55:12														13.835	2.26	37.474
2012-03-25 15:07:12														13.828	2.282	37.463
2012-03-25 16:04:48														13.969	2.292	37.469
2012-03-25 17:02:24														14.288	2.292	37.452
2012-03-25 18:00:00														14.371	2.292	37.472
2012-03-25 18:57:36														14.419	2.292	37.484
2012-03-25 19:55:12														14.44	2.325	37.489
2012-03-25 21:07:12														14.145	2.292	37.474
2012-03-25 22:04:48														14.179	2.335	37.475
2012-03-25 23:02:24														14.179	2.325	37.475
2012-03-26														14.07	2.282	37.471
2012-03-26 00:57:36														14.03	2.314	37.469
2012-03-26 01:55:12														14.009	2.314	37.37
2012-03-26 03:07:12														13.962	2.314	37.484
2012-03-26 04:04:48														13.922	2.325	37.481
2012-03-26 05:02:24														13.868	2.325	37.475
2012-03-26 06:00:00														13.835	2.314	37.457
2012-03-26 06:57:36														13.835	2.335	37.499
2012-03-26 07:55:12														13.855	2.314	37.488
2012-03-26 09:07:12														13.861	2.325	37.49
2012-03-26 10:04:48										0	3.7	330	1905	13.868	2.325	37.475
2012-03-26 11:02:24														13.908	2.335	37.511
2012-03-26 12:00:00														13.922	2.26	37.54
2012-03-26 12:57:36														13.976	2.271	37.496
2012-03-26 13:55:12	31897.4	4523.05	62.83	341.145	2.72245	2692.3								13.969	2.282	37.52
2012-03-26 15:07:12														14.016	2.238	37.482
2012-03-26 16:04:48	32330.4	4547.69	73.49	358.214	9.65875	2847.23								14.275	2.26	37.491
2012-03-26 17:02:24														14.495	2.292	37.477
2012-03-26 18:00:00	29222.8	5278.53	96.07	547.129	26.7466	3083.99								14.704	2.282	37.483
2012-03-26 18:57:36														14.852	2.325	37.531
2012-03-26 19:55:12	27342.2	5549.45	90.91	473.135	49.6672	2915.9								15.057	2.282	37.506
2012-03-26 21:07:12														14.565	2.26	37.485
2012-03-26 22:04:48	26253.7	4962.27	79.48	399.129	24.2091	3316.01								14.704	2.335	37.524
2012-03-26 23:02:24														14.915	2.346	37.503
2012-03-27	23680.5	5261.95	66.64	394.463	14.5701	3400.18								14.69	2.314	37.505
2012-03-27 00:57:36														14.364	2.292	37.496
2012-03-27 01:55:12	24173.3	5229.86	64.15	421.582	16.9491	3629.68								14.179	2.292	37.508
2012-03-27 03:07:12														14.125	2.292	37.502
2012-03-27 04:04:48	24448.6	5804.68	70.96	313.144	17.1	3734.85								14.07	2.314	37.513
2012-03-27 05:02:24														14.07	2.292	37.522
2012-03-27 06:00:00	23677.6	5886.54	62.21	307.183	19.3062	4048.73								14.023	2.282	37.517
2012-03-27 06:57:36														13.989	2.314	37.508
2012-03-27 07:55:12														13.982	2.303	37.506
2012-03-27 09:07:12														14.064	2.335	37.511
2012-03-27 10:04:48							0.264	0.079	1.369	0	3.2	340	2063	14.084	2.292	37.458	70776	6993.89	474.967
2012-03-27 11:02:24														14.111	2.303	37.507
2012-03-27 12:00:00	29419.4	4528.36	27.5981	353.298	2.52807	3589.23								14.323	2.303	37.435
2012-03-27 12:57:36														14.357	2.325	37.503
2012-03-27 13:55:12	29260.3	3923.4	35.4534	625.848	1.69836	3077.02								14.412	2.282	37.508
2012-03-27 15:07:12														14.357	2.314	37.511
2012-03-27 16:04:48	28695.9	4292.04	41.3904	654.471	1.05051	3123.19								14.662	2.26	37.457
2012-03-27 17:02:24														14.676	2.303	37.527
2012-03-27 18:00:00	22620.4	3689.53	35.7983	497.981	2.55703	3253.39								14.467	2.271	37.496
2012-03-27 18:57:36														14.887	2.292	37.522
2012-03-27 19:55:12	20440.1	4739.34	59.0016	757.58	8.7966	3715.16								15.072	2.282	37.542
2012-03-27 21:07:12														14.523	2.282	37.542
2012-03-27 22:04:48	21252.1	5298.52	48.0188	706.871	5.62383	4002.43								14.838	2.26	37.512
2012-03-27 23:02:24														14.732	2.282	37.514
2012-03-28	20277.9	5597.68	47.8245	660.748	9.22174	3880								14.565	2.282	37.543
2012-03-28 00:57:36														14.578	2.271	37.555
2012-03-28 01:55:12	20284.2	5843.54	32.1558	575.352	6.47433	3989.7								14.551	2.314	37.54
2012-03-28 03:07:12														14.488	2.282	37.559
2012-03-28 04:04:48	19138.6	5460.6	33.3097	542.502	8.27438	4263.22								14.343	2.282	37.524
2012-03-28 05:02:24														14.302	2.314	37.514
2012-03-28 06:00:00														14.309	2.292	37.549
2012-03-28 06:57:36														14.165	2.282	37.538
2012-03-28 07:55:12														14.179	2.325	37.533
2012-03-28 09:07:12														14.343	2.271	37.524
2012-03-28 10:04:48	22459.8	4187.47	30.0278	403.473	2.74902	3952.46				0	3.1	340	2086	14.398	2.335	37.513
2012-03-28 11:02:24														14.316	2.314	37.534
2012-03-28 12:00:00	23186.6	3463.49	32.0918	421.809	1.46825	3720.98								14.33	2.292	37.538
2012-03-28 12:57:36														14.454	2.282	37.551
2012-03-28 13:55:12	24948.2	3050.88	37.2845	618.25	2.94907	3477.58								14.753	2.271	37.568
2012-03-28 15:07:12														14.873	2.238	37.511
2012-03-28 16:04:48	21946.6	3109.07	41.3976	668.666	2.1014	3342.7								14.873	2.26	37.511
2012-03-28 17:02:24														14.774	2.195	37.482
2012-03-28 18:00:00	19820.9	4339.83	64.6675	1077.29	5.35326	3802.32								14.944	2.303	37.55
2012-03-28 18:57:36														15.029	2.271	37.542
2012-03-28 19:55:12	16325.4	4113.86	54.3865	672.766	9.20715	3941.3								15.008	2.282	37.538
2012-03-28 21:07:12														14.965	2.282	37.538
2012-03-28 22:04:48	20276.4	3863.19	31.4568	332.544	5.5638	3855.07								15.136	2.228	37.521
2012-03-28 23:02:24														15.208	2.238	37.535
2012-03-29	16468.1	3937.11	35.5586	575.363	3.42733	3993.7								15.15	2.228	37.516
2012-03-29 00:57:36														15.1	2.249	37.531
2012-03-29 01:55:12	16196	4080.82	35.288	618.502	5.34666	4187.94								15.05	2.249	37.53
2012-03-29 03:07:12														14.845	2.26	37.496
2012-03-29 04:04:48	15944	4025.93	36.1049	435.822	3.41821	4065.75								14.578	2.228	37.546
2012-03-29 05:02:24														14.565	2.217	37.543
2012-03-29 06:00:00	15943	4156.07	36.6486	558.301	4.71501	4307.17								14.831	2.26	37.527
2012-03-29 06:57:36														14.816	2.238	37.507
2012-03-29 07:55:12														14.816	2.228	37.524
2012-03-29 09:07:12														14.753	2.249	37.543
2012-03-29 10:04:48	16393.1	3583.23	43.8467	565.086	1.28332	4352.36				0	2.8	70	2072	14.662	2.346	37.067
2012-03-29 11:02:24														14.753	2.357	37.005
2012-03-29 12:00:00	18965.1	2637.06	47.7095	741.381	1.67402	3837.27								14.732	2.346	37.025
2012-03-29 12:57:36														14.683	2.4
2012-03-29 13:55:12	20925.4	2324.9	42.1649	775.92	1.69507	3974.09								14.774	2.303
2012-03-29 15:07:12														14.887	2.368	37.018
2012-03-29 16:04:48	20781.6	2938.03	35.6265	572.33	2.09568	3813.93								14.908	2.26	37.08
2012-03-29 17:02:24														14.993	2.357	37.098
2012-03-29 18:00:00	18017.6	3205.07	50.239	500.253	5.77214	4457.59								15.029	2.314	37.229
2012-03-29 18:57:36														15.072	2.152	37.385
2012-03-29 19:55:12	17785.7	3962.82	49.2515	458.963	4.94666	5006.02								15.072	2.335	37.385
2012-03-29 21:07:12														15.107	2.163	37.392
2012-03-29 22:04:48	17451.8	4030.14	49.8477	628.297	3.25093	5381.59								15.201	2.357	37.344
2012-03-29 23:02:24														15.15	2.379	37.318
2012-03-30	14872	3702.09	38.1044	418.715	5.62906	5086.94								15.086	2.271	37.306
2012-03-30 00:57:36														14.93	2.357	37.192
2012-03-30 01:55:12	16577.1	4176.5	46.6143	638.637	3.65181	5358.27								14.972	2.26	37.357
2012-03-30 03:07:12														14.965	2.238	37.29
2012-03-30 04:04:48	15543.6	4166.03	45.243	476.345	5.17064	5498.75								14.93	2.249	37.39
2012-03-30 05:02:24														14.809	2.195	37.191
2012-03-30 06:00:00	15694.8	1721.63	47.5953	502.563	4.54318	5577.73								14.852	2.249	37.25
2012-03-30 06:57:36														14.788	2.368	37.228
2012-03-30 07:55:12	16607.7	4150.9	48.1489	447.438	4.9884	5804.55								14.845	2.206	37.372
2012-03-30 09:07:12														14.831	2.282	37.245
2012-03-30 10:04:48	16084.8	3146.49	36.3988	574.291	5.74718	4605.83	0.193	0.024	1.417	0	2.3	100	2038	14.838	2.271	37.387
2012-03-30 11:02:24														14.824	2.303	37.401
2012-03-30 12:00:00	16730.2	2525.03	26.2441	626.348	1.85982	3594.83								14.894	2.228	37.474
2012-03-30 12:57:36														14.972	2.314	37.366
2012-03-30 13:55:12	19560.2	2511.84	39.8923	932.09	1.89964	3650.26								14.958	2.314	37.379
2012-03-30 15:07:12														14.944	2.26	37.385
2012-03-30 16:04:48	16267.7	2014.61	30.7218	900.191	1.26254	3678.41								14.887	2.282	37.29
2012-03-30 17:02:24														14.901	2.346	37.401
2012-03-30 18:00:00	13280.8	2221.3	29.6172	490.47	2.52061	4123.94								14.901	2.141	37.268
2012-03-30 18:57:36														15.065	2.217	37.392
2012-03-30 19:55:12														15	2.368	37.404
2012-03-30 21:07:12														15.015	2.26	37.399
2012-03-30 22:04:48	13888.2	2791.56	37.4429	616.4	1.9479	5244.81								15.008	2.292	37.538
2012-03-30 23:02:24														15	2.238	37.528
2012-03-31	15307.1	3529.59	39.0374	423.864	4.90633	4982.7								15.029	2.346	37.501
2012-03-31 00:57:36														15.043	2.238	37.512
2012-03-31 01:55:12	13975.6	3941.16	35.0176	614.105	5.40396	5370.88								14.972	2.271	37.531
2012-03-31 03:07:12														15.129	2.282	37.512
2012-03-31 04:04:48	12852.6	3576.6	34.7819	559.496	2.9874	5016.47								15.015	2.335	37.514
2012-03-31 05:02:24														14.979	2.26	37.532
2012-03-31 06:00:00	13006.5	3377.88	39.2948	688.738	2.80677	5747.61								14.944	2.325	37.542
2012-03-31 06:57:36														14.922	2.238	37.579
2012-03-31 07:55:12	11365.2	2815.65	22.4819	502.165	1.05055	4083.51								14.944	2.174	37.484
2012-03-31 09:07:12														14.958	2.238	37.544
2012-03-31 10:04:48	11728.7	2208.47	15.9391	422.596	2.72643	3490.66				0	3.1	80	1365	14.972	2.335	37.564
2012-03-31 11:02:24														15.015	2.357	37.572
2012-03-31 12:00:00	10200.8	1400.6	15.9167	582.008	1.04715	3295.19								15.143	2.271	37.555
2012-03-31 12:57:36														15.136	2.271	37.538
2012-03-31 13:55:12	12640.3	1546.98	26.0418	866.256	1.87501	3499.19								15.237	2.12	37.548
2012-03-31 15:07:12														15.158	2.131	37.312
2012-03-31 16:04:48	14219.3	2177.69	25.8594	935.389	3.17944	4379.56								15.229	2.228	37.489
2012-03-31 17:02:24														15.201	2.217	37.525
2012-03-31 18:00:00	13467.8	1896.9	35.8594	965.658	2.33405	4164.36								15.201	2.357	37.394
2012-03-31 18:57:36														15.15	2.195	37.491
2012-03-31 19:55:12	18419.1	2348.64	30.3266	770.641	4.08656	4804.5								15.179	2.217	37.48
2012-03-31 21:07:12														15.201	2.12	37.509
2012-03-31 22:04:48	17062.1	2409.39	23.2235	878.408	1.72026	5094.33								15.229	2.314	37.506
2012-03-31 23:02:24														15.193	2.303	37.433
2012-04-01	16732.5	2396.35	24.7077	700.975	2.12997	4979.25								15.193	2.152	37.409
2012-04-01 00:57:36														15.1	2.238	37.498
2012-04-01 01:55:12	14528.2	2612.52	28.9109	665.809	1.49908	5001.8								14.986	2.185	37.344
2012-04-01 03:07:12														14.908	2.271	37.336
2012-04-01 04:04:48	15321.3	3175.08	19.7886	396.41	1.70224	4637.34								14.852	2.228	37.44
2012-04-01 05:02:24														14.88	2.26	37.471
2012-04-01 06:00:00	14612.7	3079.02	20.1366	388.107	2.54357	4049.59								14.944	2.26	37.409
2012-04-01 06:57:36														14.922	2.282	37.422
2012-04-01 07:55:12														14.958	2.26	37.47
2012-04-01 09:07:12														15.029	2.195	37.468
2012-04-01 10:04:48	16002	2362.45	42.3491	722.701	2.97933	4996.34								15.043	2.109	37.504
2012-04-01 11:02:24														15.093	2.389	37.48
2012-04-01 12:00:00	19300.8	1926.19	25.3867	655.229	1.04903	4130.05								15.1	2.282	37.539
2012-04-01 12:57:36														15.136	2.141	37.538
2012-04-01 13:55:12	19188.8	1768.73	18.6531	777.984	1.04793	3707.79								15.215	2.185	37.544
2012-04-01 15:07:12														15.454	2.206	37.373
2012-04-01 16:04:48	17870	1659.75	22.6417	913.842	1.04822	3683.25								15.366	2.292	37.399
2012-04-01 17:02:24														15.287	2.185	37.508
2012-04-01 18:00:00	18536.1	2549.92	36.8154	558.578	1.48108	4218.97								15.208	2.368	37.419
2012-04-01 18:57:36														15.186	2.195	37.276
2012-04-01 19:55:12	21394.8	2702.02	34.0452	476.419	4.71066	4814.72								15.179	2.163	37.48
2012-04-01 21:07:12														15.201	2.195	37.344
2012-04-01 22:04:48	22067.6	3648.81	36.0182	522.803	1.72542	5251.75								15.229	2.152	37.407
2012-04-01 23:02:24														15.287	2.185	37.409
2012-04-02	21439.9	3361.66	45.6698	562.041	2.58508	5303.3								15.301	2.249	37.437
2012-04-02 00:57:36														15.309	2.292	37.471
2012-04-02 01:55:12	19320.7	3069.99	55.262	590.531	1.92774	5125.44								15.287	2.335	37.467
2012-04-02 03:07:12														15.28	2.303	37.424
2012-04-02 04:04:48	17470.5	2657.28	52.3569	622.225	3.67796	5300.59								15.265	2.217	37.389
2012-04-02 05:02:24														15.244	2.152	37.451
2012-04-02 06:00:00	18368.8	2671.04	51.8611	573.293	2.38691	5317.17								15.215	2.238	37.446
2012-04-02 06:57:36														15.193	2.357	37.425
2012-04-02 07:55:12	15891.9	2439.72	41.3917	523.139	2.60052	5170.06								15.165	2.217	37.436
2012-04-02 09:07:12														15.165	2.335	37.461
2012-04-02 10:04:48	21087.4	3344.14	41.35	594.111	2.35674	4805.16								15.186	2.303	37.489
2012-04-02 11:02:24														15.215	2.303	37.503
2012-04-02 12:00:00	23268.8	2895.43	47.8939	843.836	2.14771	4642.92								15.222	2.249	37.463
2012-04-02 12:57:36														15.215	2.314	37.462
2012-04-02 13:55:12	26992.9	3262.09	56.9487	941.164	3.66715	4641.97								15.237	2.228	37.482
2012-04-02 15:07:12														15.244	2.303	37.5
2012-04-02 16:04:48	29074.2	2786.92	56.3018	702.586	2.37287	4797.52								15.265	2.238	37.496
2012-04-02 17:02:24														15.251	2.26	37.477
2012-04-02 18:00:00	30228	3008.63	55.5839	700.01	6.73087	5052.7								15.244	2.282	37.352
2012-04-02 18:57:36														15.244	2.303	37.402
2012-04-02 19:55:12	29123.8	2815.06	56.2628	727.088	4.9771	5064.95								15.215	2.238	37.388
2012-04-02 21:07:12														15.186	2.206	37.465
2012-04-02 22:04:48	30505.1	3382.12	47.1205	403.455	6.29721	5340.67								15.172	2.163	37.462
2012-04-02 23:02:24														15.172	2.271	37.446
2012-04-03	29547	3849.46	49.5358	317.072	6.76479	5702.06								15.129	2.26	37.471
2012-04-03 00:57:36														15.1	2.206	37.457
2012-04-03 01:55:12														15.086	2.325	37.454
2012-04-03 03:07:12														15.065	2.271	37.458
2012-04-03 04:04:48														15.022	2.314	37.458
2012-04-03 05:02:24														14.986	2.217	37.468
2012-04-03 06:00:00														14.986	2.292	37.459
2012-04-03 06:57:36														15.05	2.217	37.464
2012-04-03 07:55:12														15.115	2.195	37.46
2012-04-03 09:07:12	23302.2	3086.82	34.6077	489.329	2.97852	4454.03								15.143	2.292	37.473
2012-04-03 10:04:48							0.303	0.065	1.43					15.129	2.292	37.462	62321.6	2689.5	293.886
2012-04-03 11:02:24														15.1	2.249	37.416
2012-04-03 12:00:00	27395.9	2368.4	26.4496	755.236	3.27065	4055.18								15.129	2.206	37.487
2012-04-03 12:57:36														15.122	2.195	37.477
2012-04-03 13:55:12	31237.2	2244.34	37.2817	491.086	1.53595	3647.47								15.417	2.228	37.473
2012-04-03 15:07:12														15.461	2.314	37.456
2012-04-03 16:04:48	23013.8	1835.46	26.4141	1120.49	1.96701	2693.81								15.483	2.249	37.476
2012-04-03 17:02:24														15.475	2.249	37.466
2012-04-03 18:00:00	20714	2064.6	33.0122	1126.73	2.22867	2967.89								15.505	2.26	37.463
2012-04-03 18:57:36														15.505	2.238	37.455
2012-04-03 19:55:12	22260.3	2453.02	33.5022	955.238	1.68919	3468.75								15.432	2.249	37.459
2012-04-03 21:07:12														15.432	2.282	37.459
2012-04-03 22:04:48	20535.8	2307.17	23.6718	675.621	1.25322	3514.02								15.388	2.26	37.452
2012-04-03 23:02:24														15.381	2.249	37.467
2012-04-04	17802.7	2237.47	15.1125	602.959	0.839581	3275.06								15.374	2.249	37.466
2012-04-04 00:57:36														15.388	2.228	37.46
2012-04-04 01:55:12	18505.8	2324.72	17.2546	623.551	1.26254	3343.75								15.432	2.228	37.459
2012-04-04 03:07:12														15.417	2.282	37.449
2012-04-04 04:04:48	18432.1	2381.5	17.7717	736.678	2.67986	3228.52								15.359	2.217	37.463
2012-04-04 05:02:24														15.439	2.249	37.46
2012-04-04 06:00:00														15.41	2.228	37.464
2012-04-04 06:57:36														15.388	2.228	37.468
2012-04-04 07:55:12														15.388	2.271	37.476
2012-04-04 09:07:12														15.432	2.292	37.476
2012-04-04 10:04:48														15.345	2.238	37.469
2012-04-04 11:02:24														15.388	2.271	37.378
2012-04-04 12:00:00														15.395	2.228	37.33
2012-04-04 12:57:36														15.417	2.282	37.31
2012-04-04 13:55:12	28822.3	2536.78	28.3301	389.011	3.94649	2873.88								15.301	2.228	37.428
2012-04-04 15:07:12														15.323	2.249	37.44
2012-04-04 16:04:48														15.381	2.228	37.344
2012-04-04 17:02:24														15.41	2.217	37.374
2012-04-04 18:00:00	32404.1	2389.55	32.0532	729.352	3.79578	3123.36								15.417	2.26	37.408
2012-04-04 18:57:36														15.403	2.303	37.397
2012-04-04 19:55:12														15.374	2.217	37.376
2012-04-04 21:07:12														15.345	2.195	37.379
2012-04-04 22:04:48														15.28	2.217	37.384
2012-04-04 23:02:24														15.287	2.206	37.385
2012-04-05														15.301	2.185	37.42
2012-04-05 00:57:36														15.309	2.249	37.413
2012-04-05 01:55:12														15.316	2.26	37.398
2012-04-05 03:07:12														15.33	2.228	37.409
2012-04-05 04:04:48														15.28	2.238	37.416
2012-04-05 05:02:24														15.273	2.238	37.407
2012-04-05 06:00:00														15.258	2.271	37.404
2012-04-05 06:57:36														15.258	2.228	37.355
2012-04-05 07:55:12														15.258	2.238	37.289
2012-04-05 09:07:12														15.258	2.217	37.38
2012-04-05 10:04:48														15.287	2.249	37.401
2012-04-05 11:02:24	29111.6	2251.72	16.2235	888.797	3.49644	2943.73								15.309	2.238	37.405
2012-04-05 12:00:00	30100.2	2182.02	22.0234	838.842	3.06655	2776.06								15.446	2.238	37.388
2012-04-05 12:57:36														15.49	2.26	37.379
2012-04-05 13:55:12	33048.5	2018.2	22.4703	841.373	0.280879	2859.49								15.607	2.292	37.39
2012-04-05 15:07:12														15.6	2.217	37.316
2012-04-05 16:04:48	32241.6	2241.32	25.9576	830.783	2.94654	3161.08								15.636	2.271	37.362
2012-04-05 17:02:24														15.673	2.238	37.343
2012-04-05 18:00:00	31859.5	2261.62	44.8304	1675.66	3.84261	2987.55								15.651	2.217	37.348
2012-04-05 18:57:36														15.769	2.217	37.317
2012-04-05 19:55:12	35154.6	2213.61	49.1521	1320.61	4.94347	3016.5								15.776	2.282	37.246
2012-04-05 21:07:12														15.725	2.228	37.368
2012-04-05 22:04:48	37458.5	2641.22	32.2107	924.506	3.3906	3337.62								15.739	2.217	37.305
2012-04-05 23:02:24														15.703	2.131	37.307
2012-04-06	39396	3186.02	31.1849	931.598	2.25773	3613.08								15.6	2.238	37.324
2012-04-06 00:57:36														15.585	2.26	37.305
2012-04-06 01:55:12	36101.6	3003.48	35.2588	719.195	2.97363	3432.71								15.585	2.238	37.216
2012-04-06 03:07:12														15.578	2.217	37.288
2012-04-06 04:04:48														15.534	2.292	37.297
2012-04-06 05:02:24														15.475	2.368	37.368
2012-04-06 06:00:00														15.446	2.325	37.184
2012-04-06 06:57:36														15.439	2.303	37.109
2012-04-06 07:55:12	33633.6	3098.38	24.8941	806.428	2.27603	3449.61								15.446	2.271	37.102
2012-04-06 09:07:12														15.461	2.271	37.284
2012-04-06 10:04:48	32362.9	2454.18	25.3705	879.934	1.83231	3472.38	0.082	0.02	1.082					15.417	2.303	37.228
2012-04-06 11:02:24														15.432	2.217	37.304
2012-04-06 12:00:00	37975.1	2426.18	19.7307	1019.37	1.6912	3235.41								15.461	2.292	37.146
2012-04-06 12:57:36														15.851	2.206	37.232
2012-04-06 13:55:12														15.799	2.282
2012-04-06 15:07:12														15.813	2.023
