# Supplementary material for: Onset of the spring bloom in the northwestern Mediterranean Sea: influence of environmental pulse events on the in situ hourly-scale dynamics of the phytoplankton community structure
Source: Front Microbiol. 2014 Aug 12;5:387. doi: 10.3389/fmicb.2014.00387 (PMC4129916; doi:10.3389/fmicb.2014.00387)
Supplement: Supplementary file 2 [file DataSheet2.XLSX]

## Sheet: EOLbuoyFWSFLR
Totaldate.x	FLR7 trigger volume alysed (cm3)	PicoFLO.MTFWS	PicoFLO.SDTFWS	PicoFLO.MTFLR	PicoFLO.SDTFLR	Picoeukaryote.MFWS	Picoeukaryote.SDFWS	Picoeukaryote.MFLR	Picoeukaryote.SDFLR	FLR10 trigger volume analysed (cm3)	HighSWS.MTFWS	HighSWS.MTFLR	HighSWS.SDTFWS	HighSWS.SDTFLR	Microphytoplankton.MTFWS	Microphytoplankton.MTFLR	Microphytoplankton.SDTFWS	Microphytoplankton.SDTFLR	nophytoplankton.MTFWS	nophytoplankton.MTFLR	nophytoplankton.SDTFWS	nophytoplankton.SDTFLR	HighFLO.MTFWS	HighFLO.MTFLR	HighFLO.SDTFWS	HighFLO.SDTFLR
2012-01-24 11:04:00	0.3956	50.351	33.6821	20.6826	7.43117	408.115	292.444	80.9346	42.8668	7.48	6663.79	827.731	12617.8	1235.23	45200.2	13297.4	73499.5	12679.8	2911.69	482.407	2662.84	245.529	8721.04	735.481	9320.36	469.16
2012-01-24 12:04:00	0.403547	53.9365	36.1431	21.4569	7.88741	469.982	304.963	74.3549	34.8989	7.44	5807.57	598.334	8319.12	824.918	22130.2	5152.02	110427	30794.1	2895.42	392.161	1683.82	392.944	7195.83	720.576	11735.2	503.281
2012-01-24 13:04:00	0.437	55.9082	36.7972	22.7064	8.8116	526.818	311.959	73.3932	32.1057	7.57	5149.95	615.109	7250.01	574.9	95190.7	14552.4	29136.8	5466	2800.78	328.876	1877.5	370.988	7248.87	662.05	3885.55	572.756
2012-01-24 14:04:00	0.479	58.9772	39.4196	23.3918	9.07213	615.016	336.446	77.5803	30.6224	7.57	4932.51	564.319	6609.71	545.839	25546.7	6576.68	410647	50817.6	3069.47	369.227	1705.4	306.652	7324.38	683.9	3458.39	422.212
2012-01-24 15:04:00	0.508	62.3747	41.6096	23.0919	8.86622	679.882	334.921	84.2723	32.2595
2012-01-24 16:04:00	0.563643	70.2489	46.6487	22.9816	8.82689	795.798	399.161	98.4946	40.7825	7.55	6283.32	708.609	16026.3	420.337	24095.1	7699.73	61278.1	13723	2970.62	387.005	1676.66	342.952	9448.39	859.897	3308.4	456.524
2012-01-24 17:04:00	0.580125	79.3041	52.0406	22.8321	8.54832	881.006	421.314	113.566	51.4477	7.55	5388.65	803.607	7245.14	507.446	14389	6816.36	57694.2	12382.4	2863.84	383.792	1780.57	375.803	7297.45	844.748	16748.5	520.613
2012-01-24 18:04:00	0.6135	84.1398	55.1462	22.6362	8.26648	864.613	402.59	118.913	49.6857	7.56	5988.4	894.912	9906.87	702.595	32222.6	7151.5	18749.2	10055.1	2899.22	389.086	1731.51	371.166	7470.53	892.296	6813.73	425.126
2012-01-24 19:04:00	0.614348	80.2874	52.2689	22.4893	8.19481	803.85	384.455	117.149	48.4845	7.58	6396.14	916.429	10695.8	1300.52	20674.6	7635.45	58872.5	8953.44	2960.3	418.209	1962.28	370.104	7248.69	861.151	8143.11	587.43
2012-01-24 20:04:00	0.61	78.5791	50.4827	22.6807	8.00541	687	372.277	107.01	49.1119	7.59	5703.24	877.362	8319.92	590.355	12711.8	4930.24	47117.8	15990.2	3255.1	462.659	1717.77	381.926	11648.5	1083.09	4499.43	631.502
2012-01-24 21:04:00	0.601121	73.2884	46.8493	22.0071	7.62233	484.733	248.187	83.4429	34.764	7.55	5877.95	798.093	7530.63	558.237	20801.9	7655.59	10474	4521.74	3265.66	459.267	1711.42	397.405	8823.03	1065.82	14033	936.73
2012-01-24 22:04:00	0.572	69.3763	44.0622	21.7806	7.6438	490.916	313.463	88.4137	45.9591	7.54	6369.35	748.813	12544.6	520.059	21340.2	6803.35	58722.2	20090.2	3273.86	474.887	1764.29	396.045	10089.8	1057.86	4879.5	774.213
2012-01-24 23:04:00	0.56	66.4156	41.5715	22.0951	7.5458	410.511	261.875	82.5232	42.0994	7.58	6005.77	843.399	8354.53	931.344	24440.6	8600.52	43422.7	7282.01	3336.2	477.746	1803.12	412.147	9250.41	1093.98	14719.7	868.544
2012-01-25 00:04:00	0.567757	59.5472	39.6172	23.1135	8.27752	384.228	262.789	89.8771	48.1369	7.57	5192.27	776.294	6720.92	489.837	20510.6	7197.54	56058.8	12869	3282.68	520.295	1971.44	416.813	9636.56	1026.35	6372.69	850.524
2012-01-25 01:04:00	0.55	59.2694	37.852	21.2334	7.72269	373.248	259.622	78.7841	41.1183	7.56	6676.33	730.741	22055.8	680.441	27203.3	10860.1	31882.5	11573.2	3334.18	495.28	2237.58	429.006	14418.8	1098.64	6620.07	847.929
2012-01-25 02:04:00	0.551309	54.49	34.2489	21.7025	7.83106	377.86	266.565	86.8306	45.769	7.55	5184.48	804.514	7132.17	1054.83	19574.4	7320.67	71479.7	23291.2	3285.57	507.596	2026.92	417.737	9409.26	811.124	18974.4	882.269
2012-01-25 03:04:00	0.520565	52.7186	33.5709	20.8535	7.23671	340.558	242.783	79.6747	42.1898	7.54	7599.47	783.093	23286.1	848.227	26871.8	13019.5	21283.9	8283.27	3220.48	518.486	1957.41	404.526	8376.05	920.329	8400.15	721.283
2012-01-25 04:04:00	0.529752	52.5633	33.9379	21.2928	7.78744	314.228	197.13	75.2762	37.0221	7.58	5297.04	740.653	8245.27	713.519	22877	7870.76	28593.4	30130.6	3139.9	505.136	1964.95	415.547	9198.14	938.449	5048.86	811.148
2012-01-25 05:04:00	0.519978	52.9483	36.1188	21.3915	7.76075	316.514	197.309	76.3257	37.3098	7.53	5414.02	743.731	7434.41	695.592	36066.2	15274.9	51044.9	18793.2	3147.34	508.864	1917.11	414.126	10277.3	737.857	8075.03	799.577
2012-01-25 06:04:00	0.500352	49.7398	32.8647	21.0628	7.65057	313.412	192.058	76.8862	38.386	7.58	5736.08	704.621	11983.2	838.598	25955.5	7846.17	64212.9	29839.8	3112.79	504.66	1896.3	422.793	8993.59	823.719	13984.6	522.309
2012-01-25 07:04:00	0.499	48.6966	31.267	21.1255	7.50982	310.184	194.246	76.2925	39.0895	7.56	4836.56	630.047	5230.27	541.945	37933	12540.8	51784.4	9511.92	3078.74	515.426	1876.73	399.727	9040.39	979.078	7630.26	751.793
2012-01-25 08:04:00	0.504	49.6861	34.7588	22.765	8.34206	364.947	257.406	89.6986	51.5185	7.57	5521.82	796.705	8623.11	1089.79	47634.6	13612.4	111948	38251.9	2904.21	539.613	1803.97	417.051	8163.06	784.229	7336.67	774.42
2012-01-25 09:04:00	0.424034	50.447	33.1661	21.9878	7.859	391.575	270.595	86.8558	48.3066	7.57	5195.52	743.792	7354.41	1045.66	22417.9	8450.33	69221	20675.7	2999.1	522.88	1919.79	419.742	8354.82	837.8	5255.44	639.987
2012-01-25 10:04:00	0.427483	52.7647	35.5154	21.5965	7.80242	423.946	268.009	80.9495	40.5346	7.58	5463.3	680.603	8124.77	817.766	19577	6280.54	31550.2	11326.4	3038.69	512.964	1988.36	420.795	7858.45	760.315	4262.49	625.83
2012-01-25 11:04:00	0.466916	53.6128	36.3688	21.9971	7.58809	451.605	276.677	82.7875	40.6905	7.64	5234.91	609.38	6182.56	402.438	13902.1	5280.88	20391.6	5966.23	3097.7	480.941	1804.8	403.605	8917.31	680.108	6187.16	548.689
2012-01-25 12:04:00	0.482028	57.6958	40.6018	22.8046	8.68251	482.897	285.178	76.7345	36.7681	7.64	5383.97	568.331	8818.27	357.761	40461.4	10017.3	11912.9	7633.55	3192.55	442.253	1935.93	401.034	7509.59	723.323	11438.6	487.188
2012-01-25 13:04:00	0.513201	56.9676	39.1666	22.7401	8.48699	498.086	285.257	76.7943	36.0352	7.59	5448.07	637.505	7320.33	648.642	21317.2	6135.55	96197.1	20446.1	3165.89	421.664	1997.5	366.145	6627.78	654.605	8626.94	476.616
2012-01-25 14:04:00	0.542457	62.5776	43.8143	23.3361	8.77226	539.912	291.715	84.7992	36.833	7.58	5501.57	673.946	9769.19	474.936	20013.7	7073.97	43195.9	7022.97	3213.08	474.04	1731.56	337.865	6689.68	727.811	4027.55	428.737
2012-01-25 15:04:00	0.474168	62.904	42.8343	23.1635	8.8992	605.777	293.627	90.2527	34.8111	7.54	6125.64	790.104	9891.44	705.457	30248.6	9160.15	34533.6	13001.9	3190.76	498.099	1710.1	385.139	6141.35	710.612	2593.05	415.959
2012-01-25 16:04:00	0.454	72.6427	50.1654	23.34	8.74064	749.359	385.193	114.574	51.6571	7.6	5501.75	800.066	8255.16	795.267	43005.8	10422.4	95106.5	20545.2	3167.97	487.375	2056.41	422.86	6703.82	859.615	3275.27	406.205
2012-01-25 17:04:00	0.38465	72.5224	49.9185	23.1757	8.74913	822.743	417.133	120.481	55.5579	7.56	6778.53	942.192	13509.9	1374.67	14736.5	6633.97	314368	50815.3	3115.28	477.426	1709.27	398.506	9299.73	902.191	4368.98	575.231
2012-01-25 18:04:00	0.383924	68.7749	45.7323	22.8035	7.80197	703.304	402.703	121.524	57.4691	7.52	6382.13	857.038	12661.3	943.556	17801.1	8926.43	14415.7	6138.74	3068.06	513.411	1692.87	417.55	9967.67	982.969	13363.6	614.818
2012-01-25 19:04:00	0.383645	65.9687	46.4941	23.066	8.20638	632.877	374.447	121.279	57.0737	7.55	5113.73	813.101	5427.56	554.031	15857.6	5810.09	23549.2	15757.9	3106.49	527.572	1595.89	426.695	9898.36	975.426	12315.4	738.78
2012-01-25 20:04:00	0.356874	57.8498	39.7372	22.0843	7.64561	504.321	342.673	107.6	56.139	7.55	5753.35	678.186	13918.1	562.811	16271	7212.19	18436.8	5170.27	2955.45	506.534	1713.12	411.299	8682.11	993.974	20446	745.145
2012-01-25 21:04:00	0.372576	52.2422	35.9249	22.4308	8.08842	433.079	312.255	100.521	55.4674	7.63	4216.43	597.139	6235.35	597.56	16520.3	6732.24	15735.4	10636.1	2586.71	488.065	1590.35	395.739	9241.44	685.592	7515.48	764.173
2012-01-25 22:04:00	0.358108	52.2278	33.5208	20.9624	7.08094	371.303	269.66	85.6504	48.0782	7.54	5539.01	751.644	6019.52	532.472	16713.1	5897.22	14135.6	5210.34	3137.14	511.683	1601.35	380.083	10914.4	1047.25	10280.9	548.056
2012-01-25 23:04:00	0.380604	56.712	35.8607	21.6554	7.79506	415.241	308.015	88.5015	51.188	7.55	6026.95	801.2	12005.1	798.996	29138.7	8715.31	24020.5	9224.48	3162.93	512.876	1751.35	408.22	11218	1014.5	11956.5	741.346
2012-01-26 00:04:00	0.37805	55.0748	36.4226	21.5925	7.87006	398.42	304.319	86.8423	50.1602	7.53	4870.44	741.08	4677.77	482.807	19137	7248.74	75723.6	17433.9	3114.8	514.153	1894.54	408.676	11867.3	1083.16	22082.1	706.903
2012-01-26 01:04:00	0.375873	55.1438	37.5471	21.7222	8.1146	367.491	271.745	84.946	47.0051	7.59	6372.81	780.394	13133.8	617.077	15316	5573.79	34523.2	15357.4	3087.94	523.656	1891.74	417.037	7502.56	826.248	20426.2	880.483
2012-01-26 02:04:00	0.373719	55.0408	37.6207	21.8421	8.28807	377.143	278.529	86.7784	48.1111	7.55	5361.19	737.765	9953.21	494.289	32291.7	9981.83	15104.9	6297.65	3060.34	519.613	1712.02	403.541	8981.19	814.582	5909.13	683.798
2012-01-26 03:04:00	0.361071	51.1463	34.2306	21.41	7.3766	372.584	277.794	88.076	49.663	7.58	6684.48	744.567	15991.6	974.699	18647.1	6558.15	82626.3	17131.8	2987.14	514.418	1831.26	412.871	12239.5	919.461	7715.18	526.816
2012-01-26 04:04:00	0.365148	51.3782	33.6322	21.547	7.68449	355.097	254.276	85.696	45.8901	7.59	4866.2	657.389	6758.7	486.099	24662.5	8833.66	31848.8	9730.56	3018.45	514.221	1716.46	407.492	8921.07	1010.81	17700.5	793.731
2012-01-26 05:04:00	0.36932	48.7679	32.2809	21.2566	7.43278	346.243	256.519	85.198	46.6371	7.56	4839.98	660.59	7018.34	931.708	18224.7	5482.51	30798.4	9771.2	2939.68	512.355	1879.78	400.852	8594.54	792.548	11270.3	917.624
2012-01-26 06:04:00	0.370121	49.772	32.5277	21.5662	7.35354	331.588	215.035	83.9763	41.725	7.6	4832.69	657.493	6881.95	840.168	23016.1	7015.89	28379.9	6688.16	2593.3	450.217	1670.22	391.51	8061.54	715.522	6053.52	642.346
2012-01-26 07:04:00	0.372572	50.2288	35.1485	21.6315	8.04428	330.303	218.084	83.3566	43.8293	7.53	5560.79	675.539	13179	908.123	30552.9	15717.4	32895.4	8720.18	2653.75	469.541	1839.08	369.577	8907.55	948.751	8037.16	664.174
2012-01-26 08:04:00	0.368223	49.5979	34.6212	22.0472	8.4178	318.76	216.859	80.7568	44.396
2012-01-26 09:04:00
2012-01-26 10:04:00	0.374429	50.9587	35.5525	22.6176	8.52295	371.665	232.438	90.7528	48.5394	7.56	4759.61	687.121	5685.24	523.407	21677.6	6838.81	67603.2	50097.7	2636.35	494.458	1776.79	405.524	10747.4	777.935	5690.71	821.621
2012-01-26 11:04:00	0.513	54.6073	37.7646	22.3554	7.96629	399.716	231.855	89.4978	43.8233	7.56	5212.63	743.892	6150.59	712.141	22252.8	9031.42	38941.2	8924.61	2626.26	492.253	1702.39	402.836	7864.05	787.156	16664.4	619.373
2012-01-26 12:04:00	0.53	54.0507	36.61	22.0368	7.74185	443.421	282.312	93.5867	47.6096	7.54	5175.9	838.046	7794.06	1442.87	16768.1	6845.07	42111.1	18093.4	2616.84	483.864	1593.46	418.071	7432.68	824.322	7246.57	572.156
2012-01-26 13:04:00	0.532	53.9323	38.5089	21.8862	7.65412	449.861	274.375	95.2589	46.3183	7.54	4777.38	752.456	6856.42	933.947	14699	6282.06	19337.5	7493.13	2583.19	482.414	1535.3	407.737	8909.88	761.901	3665.99	690.407
2012-01-26 14:04:00	0.559	56.9132	40.2514	22.4359	8.05968	481.108	287.988	100.483	51.6464	7.54	5414.38	826.487	9473.76	1244.55	17124.1	7395.78	14651.2	6900.66	2653.72	482.64	1497.72	420.152	6532.01	885.432	20042.4	547.728
2012-01-26 15:04:00	0.559	62.0029	42.1655	22.6344	8.07937	554.832	299.862	108.443	51.0356	7.53	6082.63	828.44	18918.6	657.952	18240.3	7451.97	29381.2	14358.7	2558.87	472.919	1535.54	416.693	7279.67	910.83	3642.7	798.255
2012-01-26 16:04:00	0.567531	62.1206	43.2441	22.9924	8.33046	553.66	309.745	112.096	52.6103	7.54	6116.99	880.817	8736.69	934.429	16793.3	6173.59	22448	9218.09	2551.6	457.773	1537.27	420.767	8901.07	928.844	5252.01	664.674
2012-01-26 17:04:00	0.566581	60.9379	42.6994	23.3847	8.54592	538.066	308.326	110.3	51.3307	7.56	4685.02	752.452	5856.78	704.875	16811	8778.39	18112.1	6550.81	2601.57	470.051	1558.67	446.771	8667.87	880.155	8867.17	589.823
2012-01-26 18:04:00	0.572892	57.5801	38.8395	23.2809	8.33101	503.536	293.329	112.01	53.1712	7.53	4828.58	758.289	4921.36	567.349	15434.9	7097.77	49825.1	34236.9	2422.47	446.849	1588.54	401.047	10719.4	945.634	8382.08	560.597
2012-01-26 19:04:00	0.569	59.019	39.8562	22.3287	7.76019	483.591	296.955	105.197	50.8489	7.54	4327.67	741.548	5735.41	898.309	18946.4	7051.54	10446.8	7537.15	2459.2	434.26	1540.57	381.975	12923.8	857.888	15999.6	654.397
2012-01-26 20:04:00	0.553	57.7152	39.3212	22.1432	7.91992	448.294	292.655	99.8794	50.3868	7.54	5640.97	741.967	8529.96	634.586	17811	6802.1	26938.9	6613.24	2651.9	472.657	1672.86	380.856	9762.32	943.825	14948.4	825.262
2012-01-26 21:04:00	0.561	55.3486	36.4164	22.1925	7.70042	426.812	284.871	98.0217	50.154	7.58	5135.12	724.064	6500.23	581.652	22141.2	8577.44	19509	5976.38	2675.38	479.062	1666.57	393.086	10308.3	762.894	10498.5	708.654
2012-01-26 22:04:00	0.558	52.2397	36.0978	22.0999	7.78942	390.332	280.103	95.3451	51.8418	7.58	6284.42	776.822	10802.2	641.414	27901.8	8574.24	42109.4	16541.4	2716.44	510.952	1737.59	412.375	8718.62	910.436	12640.6	714.671
2012-01-26 23:04:00	0.578	51.2748	33.1144	21.747	7.95875	363.157	269.116	88.2864	47.9606	7.53	6637.48	843.036	10763.8	1195.79	21437.1	7069.95	66441.8	10840.1	2666.28	510.246	1699.35	433.584	9013.2	1049.24	12263.2	789.92
2012-01-27 00:04:00	0.574	54.3056	37.955	22.3728	8.17428	378.208	275.93	91.5673	49.3794	7.54	5710.3	804.376	9407.51	1251.93	18448.6	6593.09	35048.6	8731.69	2743.57	491.737	1731.44	429.246	7608.73	702.812	6973.69	852.283
2012-01-27 01:04:00	0.593	51.463	34.4072	22.3151	7.5157	374.292	266.998	92.8772	48.2667	7.59	5222.46	787.134	7730.93	1105.66	19194.1	7430.84	21920.2	6623.98	2722.29	495.671	1865.86	424.282	9913.55	1026.16	5990.38	640.552
2012-01-27 02:04:00	0.612	51.5034	35.2774	22.2894	8.21267	355.675	251.604	89.8013	47.9142	7.54	5942.58	729.866	9710.62	743.381	29599.2	11633.1	18871.8	11484.4	2628.97	471.654	1764.46	420.55	8712.86	906.825	9325.94	827.166
2012-01-27 03:04:00	0.619	50.6294	34.7844	21.9064	7.85435	349.685	244.262	88.2171	46.2696	7.56	4687.57	693.125	6387.36	990.574	24684.7	10095.7	44765	18697.7	2630.1	485.248	1682.15	378.678	9489.54	794.005	6690.95	750.981
2012-01-27 04:04:00	0.63	51.1375	33.7111	22.5053	7.64881	355.647	239.284	91.282	46.1592	7.51	5958.69	742.718	19026.2	804.28	20481.1	7889.59	48852.7	28967.8	2674.96	477.36	1636.15	446.566	9394.98	847.476	11018.2	659.935
2012-01-27 05:04:00	0.633	49.3072	33.1675	22.4025	8.06063	356.025	251.815	91.1226	47.3388	7.58	5913.35	791.105	13899.7	1198.43	26328.4	10022.5	18558.6	8718.33	2679.9	476.936	1641.34	383.938	7137	830.653	10852.4	845.74
2012-01-27 06:04:00	0.64	50.3907	34.7266	22.575	8.39882	351.013	240.706	89.8098	44.9791	7.47	4955.27	657.376	7443.14	959.468	48963.6	15418.2	37749	12876.1	2510.43	472.473	1808.94	390.079	14568.6	920.467	4053.05	743.856
2012-01-27 07:04:00	0.635	50.125	34.5193	22.5035	7.8475	355.211	248.563	90.83	47.2168	7.52	5652.38	866.987	8170.68	1501.03	17260.1	6126.06	157159	53718.1	2649.99	471.735	1588.14	369.231	8930.38	831.809	38789.2	689.693
2012-01-27 08:04:00	0.658	49.2534	33.4112	22.6495	8.27736	348.871	234.326	88.9156	46.6194	7.57	5785.58	763.282	11497	925.509	50540.1	10145.3	21396	6956.33	2617.22	487.868	1616.46	375.732	10631.1	816.364	11438.1	902.236
2012-01-27 09:04:00	0.659	49.4236	34.7922	22.5265	7.96278	352.15	241.751	89.1592	48.8063	7.54	4868.05	757.517	6825.94	934.93	18523.9	5609.06	185383	13445.4	2682.79	509.729	1620.12	383.559	8767.28	612.98	12025.3	779.946
2012-01-27 10:04:00	0.664	52.0961	35.5173	23.0702	8.17393	396.745	258.28	95.3935	48.9449	7.55	5088.36	775.617	8416.92	969.709	17833.3	7296.64	32103.4	4233.13	2693.62	505.598	1693.38	409.259	6740.55	728.205	12547.4	438.03
2012-01-27 11:04:00	0.658	53.8618	35.9288	22.3983	7.87434	439.903	266.475	94.3543	45.6956	7.56	5780.91	728.838	7980.35	591.466	21222	9627.47	21354.6	10795.7	2741.38	487.714	1753.45	407.079	6615.94	819.791	4339.42	630.612
2012-01-27 12:04:00
2012-01-27 13:04:00
2012-01-27 14:04:00
2012-01-27 15:04:00
2012-01-27 16:04:00
2012-01-27 17:04:00
2012-01-27 18:04:00	0.668	57.3925	39.0751	23.5985	8.58598	457.5	282.602	109.094	52.0573	7.52	5391.8	728.686	6176.21	536.521	29093	8213.36	14204	8689	2824.95	508.75	1719.38	438.78	9281.44	767.219	13004.7	696.074
2012-01-27 19:04:00
2012-01-27 20:04:00	0.672	56.6789	39.8822	23.2737	8.55628	438.044	286.537	105.892	53.9435	7.6	5670.73	872.878	8816.66	1085.58	15923.2	4630.06	13718.6	7059.75	2799.89	519.316	1631.17	434.762	8408.02	1043.1	9504.12	757.509
2012-01-27 21:04:00	0.651	56.7754	40.1361	23.0765	8.45285	422.386	280.626	102.432	51.3918	7.58	6345.49	917.511	10407	1108.66	21499.2	7619.39	19226	2663.55	2757.25	496.307	1751.38	544.386	11157.4	764.755	7025.04	1000.93
2012-01-27 22:04:00	0.529898	54.1348	36.7308	22.7535	8.20362	407.076	275.227	100.497	51.9124	7.59	6203.28	841.223	11567.7	1089.04	22400.7	6751.81	39542.8	7915.99	2752.89	511.892	1771.5	395.656	7490.52	834.734	17137.7	659.938
2012-01-27 23:04:00	0.548	54.7634	35.9392	22.9286	8.68922	394.32	273.134	97.8765	51.6565	7.6	5767.74	890.914	8993.43	1085.62	43514.2	21032.4	48577.8	7500.9	2868.82	524.031	1666.56	411.346	7541.45	746.959	5992.54	800.661
2012-01-28 00:04:00	0.537	53.2422	38.0441	22.3936	7.99656	385.996	262.81	95.57	48.4759	7.56	5957.77	837.546	12249.5	1080.87	25691.2	13156.8	216459	112097	2808.54	528.272	1766.82	424.669	11703	842.726	6056.73	620.928
2012-01-28 01:04:00	0.541	51.979	35.0633	22.1184	7.8375	379.695	258.858	96.4423	49.7095	7.6	5252.51	706.603	8870.55	875.103	15270.9	5406.59	60251.5	37679.7	2784.29	497.676	1793.79	434.087	9669.2	739.772	20032.4	790.552
2012-01-28 02:04:00	0.543	51.0561	33.3354	22.0413	7.60533	345.263	232.671	89.7198	46.3359	7.56	5324.17	782.211	10675.9	1150.8	22487.4	7060.74	15508	4212.36	2715.2	478.892	1844.38	385.377	10224.6	919.279	16334.7	575.07
2012-01-28 03:04:00	0.534	51.3742	35.1004	22.034	8.05241	349.864	239.814	90.5365	47.7798	7.54	5406.95	724.549	7781.57	858.737	23009.1	6913.41	37524.2	9052.08	2642.08	485.515	1758.81	396.527	10590	1019.47	14245.9	601.663
2012-01-28 04:04:00	0.5095	51.0744	37.1885	22.0874	7.87817	357.297	236.654	90.82	45.4701	7.57	5180.37	728.693	7381.26	1111.65	16082.8	7173.9	35513.4	7513.16	2584.54	466.305	1657.17	402.784	8247.76	765.51	19536.5	788.553
2012-01-28 05:04:00	0.584	51.6771	34.8249	22.4405	8.13194	347.127	226.006	89.4041	44.2392	7.59	5874.11	812.808	10321	1405.65	16529.3	5469.05	10311.5	9025.55	2584.45	470.152	1566.97	422.624	13463.3	724.047	6634.21	638.2
2012-01-28 06:04:00	0.586	49.2702	30.5645	21.788	7.16712	352.192	239.055	89.9305	45.9449	7.6	5216.46	693.77	7269.94	796.889	24183.6	9004.4	16478.5	4958.35	2574.97	462.493	1606.78	405.32	12309.3	1030.79	34335.2	551.202
2012-01-28 07:04:00	0.579229	49.5357	32.0827	22.2541	7.74934	319.294	196.194	84.9242	40.8106	7.55	5498.92	749.667	8358.15	1169.9	43856.8	12384.4	26356.2	9658.28	2606.78	467.986	1623.7	383.749	11244	1021.44	16564.5	768.986
2012-01-28 08:04:00	0.58	51.444	36.8099	22.7891	8.12269	342.37	214.303	88.3042	44.6844	7.56	4386.13	668.948	7007.54	539.615	25346.6	6273.54	167647	33258.4	2550.57	477.228	1647.8	385.168	9845.92	1035.58	18624.4	790.073
2012-01-28 09:04:00
2012-01-28 10:04:00
2012-01-28 11:04:00
2012-01-28 12:04:00
2012-01-28 13:04:00
2012-01-28 14:04:00
2012-01-28 15:04:00
2012-01-28 16:04:00
2012-01-28 17:04:00
2012-01-28 18:04:00
2012-01-28 19:04:00
2012-01-28 20:04:00
2012-01-28 21:04:00
2012-01-28 22:04:00
2012-01-28 23:04:00
2012-01-29 00:04:00
2012-01-29 01:04:00
2012-01-29 02:04:00
2012-01-29 03:04:00
2012-01-29 04:04:00
2012-01-29 05:04:00
2012-01-29 06:04:00
2012-01-29 07:04:00
2012-01-29 08:04:00
2012-01-29 09:04:00
2012-01-29 10:04:00
2012-01-29 11:04:00
2012-01-29 12:04:00
2012-01-29 13:04:00
2012-01-29 14:04:00
2012-01-29 15:04:00
2012-01-29 16:04:00
2012-01-29 17:04:00
2012-01-29 18:04:00
2012-01-29 19:04:00
2012-01-29 20:04:00
2012-01-29 21:04:00
2012-01-29 22:04:00
2012-01-29 23:04:00
2012-01-30 00:04:00
2012-01-30 01:04:00
2012-01-30 02:04:00
2012-01-30 03:04:00
2012-01-30 04:04:00
2012-01-30 05:04:00
2012-01-30 06:04:00
2012-01-30 07:04:00
2012-01-30 08:04:00
2012-01-30 09:04:00
2012-01-30 10:04:00
2012-01-30 11:04:00
2012-01-30 12:04:00
2012-01-30 13:04:00
2012-01-30 14:04:00
2012-01-30 15:04:00
2012-01-30 16:04:00
2012-01-30 17:04:00
2012-01-30 18:04:00
2012-01-30 19:04:00
2012-01-30 20:04:00
2012-01-30 21:04:00
2012-01-30 22:04:00
2012-01-30 23:04:00
2012-01-31 00:04:00
2012-01-31 01:04:00
2012-01-31 02:04:00
2012-01-31 03:04:00
2012-01-31 04:04:00
2012-01-31 05:04:00
2012-01-31 06:04:00
2012-01-31 07:04:00
2012-01-31 08:04:00
2012-01-31 09:04:00
2012-01-31 10:04:00
2012-01-31 11:04:00
2012-01-31 12:04:00
2012-01-31 13:04:00
2012-01-31 14:04:00
2012-01-31 15:04:00
2012-01-31 16:04:00
2012-01-31 17:04:00
2012-01-31 18:04:00
2012-01-31 19:04:00
2012-01-31 20:04:00
2012-01-31 21:04:00
2012-01-31 22:04:00
2012-01-31 23:04:00
2012-02-01 00:04:00
2012-02-01 01:04:00
2012-02-01 02:04:00
2012-02-01 03:04:00
2012-02-01 04:04:00
2012-02-01 05:04:00
2012-02-01 06:04:00
2012-02-01 07:04:00
2012-02-01 08:04:00
2012-02-01 09:04:00
2012-02-01 10:04:00
2012-02-01 11:04:00
2012-02-01 12:04:00
2012-02-01 13:04:00
2012-02-01 14:04:00
2012-02-01 15:04:00
2012-02-01 16:04:00
2012-02-01 17:04:00
2012-02-01 18:04:00
2012-02-01 19:04:00
2012-02-01 20:04:00
2012-02-01 21:04:00
2012-02-01 22:04:00
2012-02-01 23:04:00
2012-02-02 00:04:00
2012-02-02 01:04:00
2012-02-02 02:04:00
2012-02-02 03:04:00
2012-02-02 04:04:00
2012-02-02 05:04:00
2012-02-02 06:04:00
2012-02-02 07:04:00
2012-02-02 08:04:00
2012-02-02 09:04:00
2012-02-02 10:04:00
2012-02-02 11:04:00
2012-02-02 12:04:00
2012-02-02 13:04:00
2012-02-02 14:04:00
2012-02-02 15:04:00
2012-02-02 16:04:00
2012-02-02 17:04:00
2012-02-02 18:04:00
2012-02-02 19:04:00
2012-02-02 20:04:00
2012-02-02 21:04:00
2012-02-02 22:04:00
2012-02-02 23:04:00
2012-02-03 00:04:00
2012-02-03 01:04:00
2012-02-03 02:04:00
2012-02-03 03:04:00
2012-02-03 04:04:00
2012-02-03 05:04:00
2012-02-03 06:04:00
2012-02-03 07:04:00
2012-02-03 08:04:00
2012-02-03 09:04:00
2012-02-03 10:04:00
2012-02-03 11:04:00
2012-02-03 12:04:00
2012-02-03 13:04:00
2012-02-03 14:04:00
2012-02-03 15:04:00
2012-02-03 16:04:00
2012-02-03 17:04:00
2012-02-03 18:04:00
2012-02-03 19:04:00
2012-02-03 20:04:00
2012-02-03 21:04:00
2012-02-03 22:04:00
2012-02-03 23:04:00
2012-02-04 00:04:00
2012-02-04 01:04:00
2012-02-04 02:04:00
2012-02-04 03:04:00
2012-02-04 04:04:00
2012-02-04 05:04:00
2012-02-04 06:04:00
2012-02-04 07:04:00
2012-02-04 08:04:00
2012-02-04 09:04:00
2012-02-04 10:04:00
2012-02-04 11:04:00
2012-02-04 12:04:00
2012-02-04 13:04:00
2012-02-04 14:04:00
2012-02-04 15:04:00
2012-02-04 16:04:00
2012-02-04 17:04:00
2012-02-04 18:04:00
2012-02-04 19:04:00
2012-02-04 20:04:00
2012-02-04 21:04:00
2012-02-04 22:04:00
2012-02-04 23:04:00
2012-02-05 00:04:00
2012-02-05 01:04:00
2012-02-05 02:04:00
2012-02-05 03:04:00
2012-02-05 04:04:00
2012-02-05 05:04:00
2012-02-05 06:04:00
2012-02-05 07:04:00
2012-02-05 08:04:00
2012-02-05 09:04:00
2012-02-05 10:04:00
2012-02-05 11:04:00
2012-02-05 12:04:00
2012-02-05 13:04:00
2012-02-05 14:04:00
2012-02-05 15:04:00
2012-02-05 16:04:00
2012-02-05 17:04:00
2012-02-05 18:04:00
2012-02-05 19:04:00
2012-02-05 20:04:00
2012-02-05 21:04:00
2012-02-05 22:04:00
2012-02-05 23:04:00
2012-02-06 00:04:00
2012-02-06 01:04:00
2012-02-06 02:04:00
2012-02-06 03:04:00
2012-02-06 04:04:00
2012-02-06 05:04:00
2012-02-06 06:04:00
2012-02-06 07:04:00
2012-02-06 08:04:00
2012-02-06 09:04:00
2012-02-06 10:04:00
2012-02-06 11:04:00
2012-02-06 12:04:00
2012-02-06 13:04:00
2012-02-06 14:04:00
2012-02-06 15:04:00
2012-02-06 16:04:00
2012-02-06 17:04:00
2012-02-06 18:04:00
2012-02-06 19:04:00
2012-02-06 20:04:00
2012-02-06 21:04:00
2012-02-06 22:04:00
2012-02-06 23:04:00
2012-02-07 00:04:00
2012-02-07 01:04:00
2012-02-07 02:04:00
2012-02-07 03:04:00
2012-02-07 04:04:00
2012-02-07 05:04:00
2012-02-07 06:04:00
2012-02-07 07:04:00
2012-02-07 08:04:00
2012-02-07 09:04:00
2012-02-07 10:04:00
2012-02-07 11:04:00
2012-02-07 12:04:00
2012-02-07 13:04:00
2012-02-07 14:04:00
2012-02-07 15:04:00
2012-02-07 16:04:00
2012-02-07 17:04:00
2012-02-07 18:04:00
2012-02-07 19:04:00
2012-02-07 20:04:00
2012-02-07 21:04:00
2012-02-07 22:04:00
2012-02-07 23:04:00
2012-02-08 00:04:00
2012-02-08 01:04:00
2012-02-08 02:04:00
2012-02-08 03:04:00
2012-02-08 04:04:00
2012-02-08 05:04:00
2012-02-08 06:04:00
2012-02-08 07:04:00
2012-02-08 08:04:00
2012-02-08 09:04:00
2012-02-08 10:04:00
2012-02-08 11:04:00
2012-02-08 12:04:00
2012-02-08 13:04:00
2012-02-08 14:04:00
2012-02-08 15:04:00
2012-02-08 16:04:00
2012-02-08 17:04:00
2012-02-08 18:04:00
2012-02-08 19:04:00
2012-02-08 20:04:00
2012-02-08 21:04:00
2012-02-08 22:04:00
2012-02-08 23:04:00
2012-02-09 00:04:00
2012-02-09 01:04:00
2012-02-09 02:04:00
2012-02-09 03:04:00
2012-02-09 04:04:00
2012-02-09 05:04:00
2012-02-09 06:04:00
2012-02-09 07:04:00
2012-02-09 08:04:00
2012-02-09 09:04:00
2012-02-09 10:04:00
2012-02-09 11:04:00
2012-02-09 12:04:00
2012-02-09 13:04:00
2012-02-09 14:04:00
2012-02-09 15:04:00	0.57347	70.2751	47.4074	24.0742	9.79741	563.206	264.394	72.9415	28.8479	7.68	6322.03	649.446	10622.3	771.833	14343.8	4938.48	77552.8	6594.16	2521.75	322.844	1616.45	437.785	6770.15	905.2	10323.3	885.663
2012-02-09 16:04:00
2012-02-09 17:04:00
2012-02-09 18:04:00
2012-02-09 19:04:00
2012-02-09 20:04:00	0.165111	75.2133	53.4061	20.3383	7.81986	721.63	444.082	104.214	52.396	7.86	6192.85	773.859	7853.44	941.748	18158.9	6567.22	17421.1	3758.12	2570.35	378.519	1535.14	362.184	8146.53	1231.88	5234.81	620.88
2012-02-09 21:04:00	0.262973	70.1715	45.9154	19.7972	6.93994	589.899	436.813	94.6131	53.1938
2012-02-09 22:04:00
2012-02-09 23:04:00
2012-02-10 00:04:00	0.147805	62.2749	42.4074	19.3275	7.26571	332.796	181.043	63.999	28.7578
2012-02-10 01:04:00
2012-02-10 02:04:00
2012-02-10 03:04:00
2012-02-10 04:04:00
2012-02-10 05:04:00
2012-02-10 06:04:00
2012-02-10 07:04:00
2012-02-10 08:04:00
2012-02-10 09:04:00
2012-02-10 10:04:00	0.222626	55.3815	41.2122	20.1071	7.97959	384.693	232.021	67.6702	32.0558	4.93	5377.95	565.453	5888.41	519.984	24064.8	7280.11	30162.7	8643.44	2546.4	372.718	1538.2	370.483	9091.14	931.372	5793.46	839.385
2012-02-10 11:04:00
2012-02-10 12:04:00	0.142054	57.1719	45.444	20.2023	8.01379	457.293	246.589	69.3435	28.668
2012-02-10 13:04:00	0.179986	54.377	38.7445	19.9108	7.81917	518.18	316.734	77.0383	36.5526	4.94	5514	632.187	7282.78	822.396	33890.7	10746.4	26925.6	6452.27	2508.6	346.426	1371.2	361.509	7157.66	711.935	12598.1	706.211
2012-02-10 14:04:00
2012-02-10 15:04:00
2012-02-10 16:04:00	0.161727	63.9386	42.8679	20.4599	7.26115	690.604	346.854	95.6622	39.7641
2012-02-10 17:04:00
2012-02-10 18:04:00
2012-02-10 19:04:00	0.161337	49.9266	38.1127	19.9073	7.59722	472.108	342.365	104.206	58.135	4.93	6374.98	799.718	8358.58	850.605	28136.9	16182.2	59403.3	19306.7	2473.11	482.888	1446.46	330.243	9303.37	1084.22	7022.77	451.028
2012-02-10 20:04:00
2012-02-10 21:04:00
2012-02-10 22:04:00	0.148403	47.8073	37.7602	18.7326	7.16667	416.188	323.56	93.2459	54.6337	4.94	5840.61	678.37	9344.92	666.016	18278.7	8563.35	48680.3	35512.5	2682.27	495.677	1459.1	474.945	9649.73	1056.54	12758	784.351
2012-02-10 23:04:00
2012-02-11 00:04:00
2012-02-11 01:04:00	0.148282	46.7473	34.8674	19.4423	7.51771	326.592	228.752	82.4354	48.4404	4.92	5998.62	782.499	9675.19	1276.61	16573.7	5812.17	17534.5	11515.8	2609.74	508.252	2740.45	430.288	11283.2	1025.54	9390.1	860.798
2012-02-11 02:04:00
2012-02-11 03:04:00
2012-02-11 04:04:00	0.141911	44.7522	33.5228	19.0601	7.36269	336.495	239.625	82.7934	49.4196	4.92	4991.23	604.114	7519.38	629.424	14723.1	5010.62	13834.8	5254.22	2284.97	426.83	1567.77	447.66	9127.79	1063.31	13295.7	778.404
2012-02-11 05:04:00
2012-02-11 06:04:00
2012-02-11 07:04:00	0.147015	42.3999	31.2866	18.7432	7.25533	324.102	229.849	82.5669	48.5655	4.96	4843.73	628.835	6214.9	755.844	32718	14844.9	14736.7	3595.75	2153.61	424.566	1368.98	375.352	9446.27	1234.61	7463.3	977.753
2012-02-11 08:04:00
2012-02-11 09:04:00
2012-02-11 10:04:00	0.1053	48.7067	38.6683	19.8176	9.00608	386.865	240.139	79.6198	37.8264
2012-02-11 11:04:00	0.164656	51.6697	37.1713	20.4967	7.85126	442.981	257.472	87.8632	41.3394	4.91	5870.01	719.449	6879.22	728.066	17827.7	8462.35	48531.8	27735.1	2355	438.161	1391.38	442.727	7788.14	1067.54	6773.38	1027.82
2012-02-11 12:04:00
2012-02-11 13:04:00
2012-02-11 14:04:00
2012-02-11 15:04:00	0.153035	59.3654	44.9561	20.6765	7.79731	566.522	355.755	100.88	50.2425	4.92	7093.07	784.476	8582.08	715.953	11611	4829.83	16994.2	8225.46	2406.64	406.683	1563.03	424.973	7577.56	931.357	7063.53	858.464
2012-02-11 16:04:00
2012-02-11 17:04:00
2012-02-11 18:04:00
2012-02-11 19:04:00	0.149019	56.6747	42.7609	21.1057	8.11574	495.805	320.5	106.241	53.9867	4.88	7138.96	829.879	13832.9	782.771	15829.3	6412.35	6966.85	2414.21	2516.2	469.636	1519.17	411.462	9025.88	1153.56	8694.33	589.15
2012-02-11 20:04:00
2012-02-11 21:04:00
2012-02-11 22:04:00
2012-02-11 23:04:00
2012-02-12 00:04:00
2012-02-12 01:04:00
2012-02-12 02:04:00
2012-02-12 03:04:00
2012-02-12 04:04:00
2012-02-12 05:04:00
2012-02-12 06:04:00
2012-02-12 07:04:00
2012-02-12 08:04:00
2012-02-12 09:04:00
2012-02-12 10:04:00
2012-02-12 11:04:00	0.116393	51.0791	37.1159	19.9394	7.99016	472.787	316.259	82.2762	42.41
2012-02-12 12:04:00	0.172416	53.545	39.0441	20.2642	7.77769	474.418	342.676	85.0537	47.7561	4.95	7362.63	680.874	12402.1	796.231	16537.5	5785.18	13754.2	5795.65	2692.73	407.003	1391.65	427.644	9345.39	841.077	8702.31	937.945
2012-02-12 13:04:00
2012-02-12 14:04:00
2012-02-12 15:04:00
2012-02-12 16:04:00	0.174331	64.3226	44.3759	21.1012	8.05907	770.927	399.597	99.8978	43.4896	4.87	6221.3	727.389	6988.72	683.2	24147.7	14315.8	16004.2	4896.1	2726.25	407.84	1397.03	361.338	7904.49	963.581	14905.8	577.449
2012-02-12 17:04:00
2012-02-12 18:04:00
2012-02-12 19:04:00
2012-02-12 20:04:00	0.144374	50.3839	39.7016	20.4992	8.78219	432.891	316.696	99.5942	56.7698	4.9	7029.12	800.028	8503.01	779.961	21681.2	6908.03	58819	41775.2	2743.54	520.332	1580.72	424.178	11349.6	1059.16	16670.9	609.474
2012-02-12 21:04:00
2012-02-12 22:04:00
2012-02-12 23:04:00
2012-02-13 00:04:00
2012-02-13 01:04:00
2012-02-13 02:04:00
2012-02-13 03:04:00
2012-02-13 04:04:00
2012-02-13 05:04:00
2012-02-13 06:04:00
2012-02-13 07:04:00
2012-02-13 08:04:00	0.106326	45.6793	35.476	20.6774	9.36614	396.956	293.233	96.624	55.0151	4.96	6307.97	747.501	9434.49	1180.17	34319.7	17050.2	31428.6	6925.26	2676.89	517.394	2239.8	462.027	8629.79	925.103	11436.7	820.259
2012-02-13 09:04:00
2012-02-13 10:04:00
2012-02-13 11:04:00
2012-02-13 12:04:00	0.127281	53.4689	43.4087	20.5546	8.83259	487.536	363.801	86.2557	46.3662	4.99	5838.15	598.682	6529.02	611.809	18442.9	6512.79	39646.7	26994.6	2546.23	441.468	3558.06	464.506	7823.59	860.515	8668.14	783.706
2012-02-13 13:04:00
2012-02-13 14:04:00
2012-02-13 15:04:00
2012-02-13 16:04:00	0.172625	65.6383	47.0366	21.3306	8.4618	603.633	286.352	80.681	31.7253	4.83	6581.22	686.666	7879.06	585.295	29649.2	11260.9	18864.8	5997.1	2669.57	378.472	1523.44	439.059	8127.13	856.143	5867.79	602.126
2012-02-13 17:04:00
2012-02-13 18:04:00
2012-02-13 19:04:00
2012-02-13 20:04:00	0.16978	61.4473	48.6679	20.6485	8.21479	468.534	264.707	96.2112	46.0227	4.47	5804.64	732.558	6865.97	968.706	26536.9	10387.9	58469.9	21240.1	2737.12	482.502	1562.69	410.631	8752.25	1142.34	14906.7	575.922
2012-02-13 21:04:00
2012-02-13 22:04:00
2012-02-13 23:04:00
2012-02-14 00:04:00	0.172266	53.693	41.0855	20.2573	7.57568	375.909	262.452	83.3883	49.6384	4.89	6711.67	750.424	10468.8	931.36	21355.8	7945.31	32825.5	12420.2	2781.66	473.66	1619.66	424.289	8665.57	1324.71	7676.04	927.847
2012-02-14 01:04:00
2012-02-14 02:04:00
2012-02-14 03:04:00
2012-02-14 04:04:00	0.16672	45.8308	33.5746	19.2118	7.41339	328.427	236.543	80.7481	47.1891	4.94	6034.84	728.121	7509.03	775.709	30637.5	9833.96	26993.5	8612.47	2664.17	484.328	1660.56	426.464	9637.89	952.468	4470.15	1213.14
2012-02-14 05:04:00
2012-02-14 06:04:00
2012-02-14 07:04:00
2012-02-14 08:04:00	0.160863	48.1213	39.6261	20.2039	7.92107	335.218	235.883	81.6763	50.4997	4.94	6221.81	729.906	8394.5	1164.99	23328.8	9125.31	40839.3	10522.2	2661.01	502.626	1831.59	433.141	10063.4	1094.01	9437.62	792.002
2012-02-14 09:04:00
2012-02-14 10:04:00
2012-02-14 11:04:00
2012-02-14 12:04:00	0.205533	55.1399	37.6297	20.7771	7.72285	453.613	272.636	69.7479	33.5142	4.94	6340.01	630.985	6194.02	439.995	33617.8	9578.69	21805	8318.84	2895.1	415.755	1578.87	417.517	7127.02	858.578	7974.98	893.616
2012-02-14 13:04:00
2012-02-14 14:04:00
2012-02-14 15:04:00
2012-02-14 16:04:00	0.24199	65.3916	48.2467	22.7012	9.81943	646.777	313.268	79.3488	31.5262	4.95	6390.98	735.145	5828.27	698.436	38746	15638.6	54636.5	11162	2958.05	383.379	1850.71	390.567	6640.4	884.969	7536.35	574.784
2012-02-14 17:04:00
2012-02-14 18:04:00
2012-02-14 19:04:00
2012-02-14 20:04:00	0.233709	69.7405	48.927	21.2228	8.25854	626.985	337.264	99.2063	48.4873	4.92	5824.14	735.669	6116.31	686.588	16933.1	6862.12	128509	49519.6	2939.58	467.237	2245.17	400.587	11972.7	1073.29	7793.74	588.979
2012-02-14 21:04:00
2012-02-14 22:04:00
2012-02-14 23:04:00
2012-02-15 00:04:00	0.202445	58.946	43.0001	19.9922	7.53731	395.497	297.448	81.2059	50.6663	4.91	6795.77	780.038	8853.76	747.64	24533.4	11850.4	16304.4	6603.71	2904.52	475.548	2479.58	457.981	18898.5	1114.88	11779.5	795.009
2012-02-15 01:04:00
2012-02-15 02:04:00
2012-02-15 03:04:00
2012-02-15 04:04:00	0.171393	49.9504	37.2112	19.1065	7.1388	351.107	297.893	78.9026	52.201	4.9	6169.67	810.826	8715.29	1217.93	42738.5	13372.1	34146.7	18652.2	2757.14	494.817	1750.78	441.44	11949.5	1039.84	46627.1	718.02
2012-02-15 05:04:00
2012-02-15 06:04:00
2012-02-15 07:04:00
2012-02-15 08:04:00	0.181684	47.6864	39.7944	19.417	7.75148	370.764	300.156	81.7067	55.2131	4.57	5502.71	691.614	7068.27	666.58	16272.7	5391.3	42787.3	16277.6	2802.78	487.109	1912.96	453.845	11888.1	957.867	15675.2	882.235
2012-02-15 09:04:00
2012-02-15 10:04:00
2012-02-15 11:04:00
2012-02-15 12:04:00	0.232098	54.4822	40.1798	21.3163	8.69211	556.94	340.217	72.4018	37.4054	4.88	5513.33	538.962	6543.14	578.054	26243.5	8431.85	14827.9	5247.94	2977.41	317.609	1806.81	434.159	8019.64	747.48	18613.1	740.639
2012-02-15 13:04:00
2012-02-15 14:04:00	0.311596	61.4335	43.5914	23.6355	9.06171	596.882	338.975	68.8534	33.0044	4.85	6202.85	556.815	6171.71	510.036	24927.6	6806.83	21598.5	10096.2	2922.21	327.534	2378.57	309.61	7759.69	721.879	8764.33	549.573
2012-02-15 15:04:00
2012-02-15 16:04:00	0.376652	62.2889	47.4675	23.6427	9.78586	696.244	369.982	85.2831	36.6885	4.91	7586.04	742.876	10167.2	894.173	25393.7	7279.98	26733.9	10127.7	3052.18	395.432	1638.97	316.706	6644.54	832.349	8509.09	499.999
2012-02-15 17:04:00
2012-02-15 18:04:00	0.270155	69.5482	48.7575	22.1278	8.24723	652.238	363.172	107.164	52.5203	4.93	6497.92	813.726	6158.93	713.513	17697.2	7356.08	32540.7	8556.84	2886.9	474.737	2010.78	379.734	15403.9	1181.97	3777.99	540.807
2012-02-15 19:04:00
2012-02-15 20:04:00	0.219353	66.9515	50.4345	21.8855	8.51296	605.255	358.674	101.375	54.6864	4.9	6436.57	769.973	6102.62	661.079	21112.3	6522.14	27432	7393.61	2878.95	460.017	1983.22	450.043	9463.8	1219.66	39183.3	880.6
2012-02-15 21:04:00
2012-02-15 22:04:00	0.201689	53.3943	38.1323	21.0861	7.7838	435.105	295.456	98.9635	56.9691	4.93	7154.94	812.031	10848.9	957.16	29363.8	10177.2	38436.6	7177.38	2838.12	511.561	1815.34	428.818	10540.1	1282.51	12075.1	977.059
2012-02-15 23:04:00
2012-02-16 00:04:00	0.194488	54.666	42.5383	21.4091	9.65245	383.748	291.987	87.9094	53.8619	4.99	6810.02	774.479	9877.83	1084.71	33064.6	17367.5	59047.5	17359.3	2797.67	503.765	1731.75	437.199	10215.1	1124.89	12705	1076.68
2012-02-16 01:04:00
2012-02-16 02:04:00	0.204886	50.8546	39.1553	20.5147	7.72131	399.745	308.681	89.6827	54.8929	4.59	5870.92	651.107	8119.33	497.852	29349.8	10562.3	112142	71248.9	2854.07	529.971	1618.36	441.699	11713.7	1225.14	10872.3	1027.93
2012-02-16 03:04:00
2012-02-16 04:04:00	0.190213	50.2004	37.5928	20.5649	7.85475	379.928	290.255	89.9813	54.0508	4.5	6634.19	735.244	10610.9	1279.7	24655.3	10518.6	55930.8	25773	2786.17	509.308	1793.77	452.699	10344.2	1103.73	12043.3	1032.76
2012-02-16 05:04:00
2012-02-16 06:04:00	0.205576	49.6975	39.0095	20.5402	8.14337	362.724	277.478	89.1243	56.2347	4.94	5802.24	655.758	5727.23	529.079	23321.6	9507.76	49484.6	25545	2840.82	529.794	1676.28	432.156	10976.6	924.935	6892.82	965.738
2012-02-16 07:04:00
2012-02-16 08:04:00	0.213272	49.6123	35.2344	21.0705	8.19839	358.379	283.759	84.3951	55.6133	4.96	7611.81	901.138	15243.5	1633.21	22386.4	8120.89	35079.2	12780.8	2728.34	505.091	2015.9	490.816	11646.6	836.302	12417.8	743.967
2012-02-16 09:04:00
2012-02-16 10:04:00	0.200379	54.3483	39.7332	20.7978	7.68882	430.804	294.754	73.5092	38.9299	4.63	6142.57	674.834	6416.41	877.969	29241.6	8083.4	33856.5	8937.71	2838.97	408.874	1513.61	413.281	12749.5	833.898	15641.5	626.31
2012-02-16 11:04:00
2012-02-16 12:04:00	0.231815	55.7354	41.988	22.796	9.42121	484.412	321.623	70.1608	40.5311	4.88	6563.55	635.843	7252.11	543.436	17254.3	6431.26	49197	11469.5	2980.61	391.752	1548.54	370.326	8764.78	767.88	34305.4	719.433
2012-02-16 13:04:00
2012-02-16 14:04:00	0.295346	62.4189	46.3381	23.974	10.033	507.778	337.81	73.5194	41.2219	4.91	7740.86	643.177	8665.53	752.941	18733.7	7040.99	16804	6726.26	3034.07	383.46	1866.77	376.751	7679.68	948.545	17622.7	614.63
2012-02-16 15:04:00
2012-02-16 16:04:00	0.491932	74.129	51.3728	24.3676	9.18308	711.995	365.964	88.8716	36.9018	4.46	7176.07	711.659	7445.06	559.073	20121	7463.39	17645.8	6909.03	2930.55	424.654	1945.8	366.619	7921.41	947.887	8090.97	610.402
2012-02-16 17:04:00
2012-02-16 18:04:00	0.566746	83.0524	58.4481	23.5146	8.86235	755.422	381.691	105.743	49.275	4.92	7176.7	837.99	7765.74	925.612	22452.8	8679.79	33390.1	10311.1	2972.5	430.235	1935.27	422.733	8644.5	1071.7	9436.51	623.185
2012-02-16 19:04:00
2012-02-16 20:04:00	0.297191	73.7493	50.7448	22.2429	8.09102	611.415	354.571	99.597	50.8201	4.94	8253.54	856.152	15530	1049.96	17559.4	5231.15	47863.2	22465.1	3106.42	489.984	2366.98	431.576	7287.71	1200.63	15205.9	737.548
2012-02-16 21:04:00
2012-02-16 22:04:00	0.242256	63.1022	44.9792	22.3833	8.56863	446.373	321.757	89.3072	53.7396	4.88	7606.12	699.305	9494.57	666.379	24982.7	7103.52	19099.4	5780.92	3178.16	525.381	2070.18	440.246	11644.2	1062.55	4411.09	927.385
2012-02-16 23:04:00
2012-02-17 00:04:00	0.230384	59.3836	43.4992	21.776	8.87938	380.203	315.085	84.0479	51.4365	4.88	7398.75	826.84	10690	994.441	29357.4	10110.4	35729.4	8004.03	3158.52	538.475	3021.37	496.52	8643.42	993.383	10886	948.454
2012-02-17 01:04:00
2012-02-17 02:04:00	0.212301	58.0734	45.6286	21.1151	8.24935	367.702	292.818	82.5082	49.639	4.89	7274.95	853.218	9828.57	1216.32	26662.5	9179.22	67139.8	13996.5	2740.85	471.211	2770.35	480.557	14307.2	1050.78	6067.79	736.412
2012-02-17 03:04:00
2012-02-17 04:04:00	0.214075	53.1298	38.6401	20.51	7.83507	353.317	287.803	79.9454	50.77	4.85	5570.38	628.416	6004.9	601.279	41392.9	16074.1	41860.1	14289.4	2721.1	448.784	1852.57	421.252	8654.6	1017.53	19548.3	900.687
2012-02-17 05:04:00
2012-02-17 06:04:00	0.257702	50.2875	36.2527	20.267	8.5207	305.285	231.031	71.7727	42.1163	4.92	7558.76	813.344	12873.9	1431.41	37393.3	13494.7	61497.6	27542.6	2739.09	447.888	2181.32	412.353	10170.4	1060.47	10172.5	791.139
2012-02-17 07:04:00
2012-02-17 08:04:00	0.248693	49.7996	36.0028	20.4765	7.45105	332.386	243.498	76.9104	49.5331	4.91	7069.41	869.567	9636.95	1471.9	25847.8	11451.9	46493.4	18114.8	2763.25	477.928	2886.27	447.199	11881.7	1006.09	15465.1	776.303
2012-02-17 09:04:00
2012-02-17 10:04:00	0.233172	53.739	40.2379	19.6764	7.41753	379.748	242.694	64.9383	32.2701	4.97	6671.17	671.748	11863.5	697.56	24697.7	10773.9	28083.7	14714.3	2737.55	365.758	2029.58	427.576	9170.59	825.693	14976.9	685.365
2012-02-17 11:04:00
2012-02-17 12:04:00	0.32074	54.2215	42.2464	20.1288	8.06878	381.759	231.398	58.2126	26.024	4.81	6381.79	621.818	6231.1	589.653	35278.8	12924.7	27468.2	14665.2	2983.62	339.232	1885.26	365.566	8220.29	716.959	12680.6	614.187
2012-02-17 13:04:00
2012-02-17 14:04:00	0.402346	58.0802	41.1638	21.1519	8.33171	482.828	266.267	68.1511	28.8537	4.81	6330.91	619.932	7081.25	504.185	31565.7	8342.4	40165.5	18114.9	3209.91	345.551	1941.96	345.285	8817.38	729.867	10366	469.512
2012-02-17 15:04:00
2012-02-17 16:04:00	0.430818	62.0932	42.5236	22.4343	9.23924	573.947	290.505	73.6987	29.3118	4.66	8669.5	813.273	13661	841.648	26118.5	7229.47	15892.5	3338.13	3125.99	408.613	2007.76	408.238	6961.23	1008.87	18103.3	580.14
2012-02-17 17:04:00
2012-02-17 18:04:00	0.656025	71.1766	49.4348	21.1945	8.08708	689.822	366.204	98.0894	44.522	4.77	6979.68	857.772	8908.82	751.802	33650.9	24771.7	79258.5	16634.3	2955.2	419.656	1992.56	418.212	8794.56	1089.48	4509.23	658.356
2012-02-17 19:04:00
2012-02-17 20:04:00	0.365839	65.6576	44.4547	19.6958	7.25462	614.434	375.601	88.8787	45.5602	4.79	8007.57	929.677	11026.5	1241.78	24602.5	6715.29	104541	141709	3216.18	451.75	1976.5	420.234	16186.3	1309.86	10707.5	753.948
2012-02-17 21:04:00
2012-02-17 22:04:00	0.325481	60.9188	40.7519	18.9699	6.8392	423.928	327.418	71.861	41.1637	4.73	6930.81	867.346	9213.47	871.202	18344.3	6908.85	72406.3	7696.06	3330.99	451.82	2012.21	409.718	10145.1	1278.47	48142.3	840.4
2012-02-17 23:04:00
2012-02-18 00:04:00	0.322203	54.7234	36.4911	18.3661	6.28808	354.097	289.875	65.1826	39.9206
2012-02-18 01:04:00
2012-02-18 02:04:00	0.284394	52.7816	37.5669	18.4736	6.93176	311.443	283.987	62.2951	38.8649	4.58	8098.09	840.127	17727	1183.27	32579.1	14046.4	26015.7	8617.27	3080.22	482.744	2511.59	428.872	11645.2	1313.66	11307.4	899.086
2012-02-18 03:04:00
2012-02-18 04:04:00	0.255254	49.0631	33.9672	18.8491	6.99955	281.232	241.1	63.5477	37.955	4.6	7115.6	754.935	12509.1	681.787	21756.7	8932.8	75166.4	42788.8	3090.19	470.312	2036.91	424.378	12598.2	1216.38	16715.9	859.732
2012-02-18 05:04:00
2012-02-18 06:04:00	0.316086	44.3137	30.046	18.9384	6.81476	254.421	187.621	65.0039	37.3534	4.78	6575.53	767.628	10652.6	925.675	25846.2	10841.9	26442.9	12018.6	2916.16	482.682	1999.08	392.625	10704.6	939.931	30892	928.237
2012-02-18 07:04:00
2012-02-18 08:04:00
2012-02-18 09:04:00
2012-02-18 10:04:00	0.274368	48.281	34.1698	18.9295	7.39938	297.354	185.848	54.3943	22.7505	4.62	6425.02	694.736	10615.8	912.517	38328.8	16592.2	49745.5	23305.6	3006.01	397.273	2079.97	390.546	8038.93	792.332	18008.5	724.502
2012-02-18 11:04:00
2012-02-18 12:04:00	0.385195	49.8861	37.3057	19.903	7.91011	358.039	232.147	52.3306	24.0857	4.51	5899.87	577.747	10129.1	687.669	21461.1	6853.84	67269.4	30829.5	2770.12	299.913	1956.62	356.146	7721.17	758.653	7263.99	595.15
2012-02-18 13:04:00
2012-02-18 14:04:00	0.446905	55.9722	38.5442	21.0442	8.18661	500.904	272.262	60.475	25.5129	4.63	6792.12	652.984	9871.28	725.085	35015	11514.1	20181.8	7062.29	2911.76	295.259	1818.95	295.662	7201.88	732.557	6439.2	521.912
2012-02-18 15:04:00
2012-02-18 16:04:00	0.520282	60.6395	41.483	21.7672	8.56145	669.73	367.934	81.1745	35.6768	4.8	7141.7	901.659	11011.4	1073.74	24916.8	7646.92	38955.4	13769.7	2970.12	358.368	2034.09	313.612	7986.85	883.04	4586.53	495.45
2012-02-18 17:04:00
2012-02-18 18:04:00
2012-02-18 19:04:00
2012-02-18 20:04:00	0.261112	58.4709	37.7677	18.9092	7.18635	583.28	325.079	82.2899	38.947	4.74	7434.92	856.875	16080.4	1109.98	30027.4	10036.7	15632.1	9678.46	3437	452.705	2078.94	392.103	8068.94	1245.19	6822.02	709.21
2012-02-18 21:04:00
2012-02-18 22:04:00	0.260282	60.7537	39.6807	18.7643	6.86449	441.006	297.766	68.6965	36.0051	4.7	7982.32	963.432	15052	1240.64	33054.7	10331.1	75141.4	18775	3488.37	456.92	2193.5	426.735	10165.6	1398.95	4419.93	830.43
2012-02-18 23:04:00
2012-02-19 00:04:00	0.270729	56.9651	36.714	18.0997	6.12736	365.116	297.23	61.6062	37.2119	4.73	6510.11	802.857	7255.51	768.788	21041.1	7837.16	66400.3	17406.5	3266.08	430.324	2306.43	433.711	11194.3	1520.55	9767.59	1036.6
2012-02-19 01:04:00
2012-02-19 02:04:00	0.270326	52.5899	34.7381	17.9706	6.87607	296.438	278.271	54.4618	34.8883	4.73	7261.17	761.835	13205.6	823.321	32025.1	9061.4	38146.6	12599.6	3371.1	445.804	2252.94	415.3	12687.5	1354.34	9119.9	1080.17
2012-02-19 03:04:00
2012-02-19 04:04:00	0.302511	50.1213	34.7309	17.6559	6.50068	272.533	264.004	52.465	33.9202	4.8	5851.85	814.52	6894.59	978.881	17536.2	6206.12	93707.2	23676.1	3407.97	448.175	2327.74	443.18	10835.5	1241.83	11997.1	1062.54
2012-02-19 05:04:00
2012-02-19 06:04:00	0.252307	46.568	31.6998	17.4821	6.5627	261.405	253.219	51.8792	33.5381	4.79	6105.94	775.788	7814.81	915.087	21453.9	7873.93	18348.9	6934.91	3327.66	441.039	2328.2	402.725	9921.2	1123.77	12915.9	937.13
2012-02-19 07:04:00
2012-02-19 08:04:00	0.250533	44.8264	31.9507	17.6022	6.20206	251.332	232.891	50.2495	34.656	4.78	4896.58	727.624	5282.59	839.893	36875.3	17005.8	21821	11992.2	3246.7	459.758	2166.09	387.756	10983.6	1050.42	7137.85	837.151
2012-02-19 09:04:00
2012-02-19 10:04:00
2012-02-19 11:04:00
2012-02-19 12:04:00	0.281216	49.7125	34.0909	18.1134	6.64768	393.34	232.564	46.4042	18.9542	4.77	6992.02	640.387	11477.9	863.189	33853.6	10722.9	48758.9	24116.7	3318.27	311.566	2011.83	384.996	8039.84	705.216	27392.7	794.892
2012-02-19 13:04:00
2012-02-19 14:04:00	0.343741	53.9033	36.242	19.1417	7.64023	506.319	268.966	51.7058	21.3321	4.77	7312.26	706.827	10423.9	860.484	41576.7	11475.1	43099.4	17307.8	3442.78	304.05	2214.59	313.705	8155.83	716.288	4378.38	467.902
2012-02-19 15:04:00
2012-02-19 16:04:00	0.40692	56.1906	38.0506	18.5237	7.1388	653.778	361.477	68.4129	34.3208	4.65	12456.7	882.846	55807.8	934.613	19981.1	8815.32	93624.8	18456.3	2994.1	346.923	2171.88	314.547	8649.93	945.546	5209.23	505.919
2012-02-19 17:04:00
2012-02-19 18:04:00	0.361112	56.5797	36.9157	17.4184	6.45667	667.895	363.833	80.295	38.214	4.71	7283.09	891.924	8630.95	978.417	14946	7177.82	33383.2	21994.9	3388.35	416.718	2161.44	382.93	8864.72	1056.91	9029.78	630.676
2012-02-19 19:04:00
2012-02-19 20:04:00	0.317765	57.2372	36.9404	16.6311	5.79098	487.12	296.616	64.9341	31.9393
2012-02-19 21:04:00
2012-02-19 22:04:00	0.277317	50.508	35.3356	16.7268	6.29162	334.906	276.223	58.5989	34.4066	4.55	6496.83	794.38	11229.6	1076.52	30966.6	12832.2	32370	18086.6	3431.34	457.772	2276.54	425.861	13577.3	1229.54	6911.4	629.118
2012-02-19 23:04:00
2012-02-20 00:04:00	0.215437	49.1541	31.9353	16.723	6.08558	290.284	251.563	55.0678	32.0824	4.61	6618.21	875.476	7740.91	1162.07	31443.7	12016.8	82845.1	57666.1	3094.66	407.939	2402.45	455.776	9928.8	1171.88	35145.5	865.595
2012-02-20 01:04:00
2012-02-20 02:04:00	0.216411	46.4533	33.1455	16.3331	5.71241	265.17	257.179	51.4801	31.5379	4.71	7229.79	851.224	24127.4	1158.95	40684.2	10060.1	79988.8	24407	3210.37	422.563	2108.71	391.647	9512.91	1168.04	14572	796.746
2012-02-20 03:04:00
2012-02-20 04:04:00	0.236845	43.6782	30.8037	16.5094	6.26485	265.063	262.838	54.0107	33.8742	4.74	5814.02	798.798	8724.29	1118.06	32826	9713.31	105582	14024.6	3254	436.43	2181.37	384.889	11010	1155	7720.62	815.174
2012-02-20 05:04:00
2012-02-20 06:04:00	0.215751	41.9871	30.8624	16.8641	6.45503	246.283	219.767	56.3693	32.9079	4.72	5731.84	767.226	7877.03	1025.39	25816.6	9901.99	56662.2	14828.3	3151.44	435.893	2570.36	398.685	8856.84	1063.08	17063.4	783.916
2012-02-20 07:04:00
2012-02-20 08:04:00	0.321219	40.0097	29.3084	16.8499	5.94808	257.102	234.703	57.8791	37.2915	4.73	5727.82	723.314	7815.67	804.609	27638.7	11251	29757	13390.6	2986.88	453.715	2233.8	374.572	8434.57	992.201	5859.74	743.981
2012-02-20 09:04:00
2012-02-20 10:04:00	0.258327	42.966	30.5574	17.2095	6.2997	302.537	240.569	61.4	35.4135	4.74	7315.19	790.402	14460.5	801.671	26667.3	9651.44	46404	22196.7	2951.92	430.167	2026.76	448.588	9799.84	914.519	5713.3	790.231
2012-02-20 11:04:00
2012-02-20 12:04:00	0.271073	45.8546	33.1305	18.6477	7.60119	377.949	254.089	57.5965	27.544	4.77	6765.7	713.365	10108.4	1106.56	32689.5	10436.6	63925.3	25301.4	2998.41	312.145	1844.03	379.945	8746.84	732.495	11556.8	653.827
2012-02-20 13:04:00
2012-02-20 14:04:00
2012-02-20 15:04:00
2012-02-20 16:04:00	0.440077	51.1409	34.9046	19.7864	8.31603	565.585	302.85	65.4083	26.9484	4.71	6781.25	710.628	7376.95	652.266	19696.4	7599.57	30996.5	7527.35	3021.94	327.722	1820.45	269.146	7703.03	730.864	3960.86	464.915
2012-02-20 17:04:00
2012-02-20 18:04:00	0.316543	55.4412	35.8321	17.7713	6.45854	650.838	317.071	76.6218	32.1176	4.63	7407.86	889.629	12947.5	980.318	17010.1	6847.6	19392	11221.5	2823.97	344.876	2017.2	340.019	8965.45	1042.42	5987.17	473.962
2012-02-20 19:04:00
2012-02-20 20:04:00	0.252697	55.3313	36.5994	17.3207	6.46264	533.734	329.019	73.3145	38.6356	4.61	6718.16	795.197	10279.3	755.738	17159.8	6209.23	27152.3	9057.65	3441.32	427.26	1960.5	374.016	8650.3	1166.51	14140.8	656.951
2012-02-20 21:04:00
2012-02-20 22:04:00	0.313184	52.7959	34.7207	17.2706	6.42443	390.544	310.158	63.2249	36.957	4.64	7377.19	905.088	9768.12	1163.37	22900.8	8058.89	15989.1	5760.98	3320.57	422.919	2249.38	403.673	10559	1233.49	4208.43	790.503
2012-02-20 23:04:00
2012-02-21 00:04:00	0.305918	51.5219	34.0061	17.0228	5.80549	341.303	296.475	60.2198	36.1383	4.67	8657.96	912.971	15521.1	1181.16	33540	11521.8	39565.1	12646.6	3491.59	448.951	2082.63	392.231	11670.3	1027.95	10633.3	987.401
2012-02-21 01:04:00
2012-02-21 02:04:00	0.327401	47.7314	33.0595	16.8649	5.96582	264.191	239.453	53.6958	30.9823	4.71	8093.89	916.599	15579.5	1218.56	24791.5	7916.76	84816.5	30970.6	3514.17	466.048	2493.07	417.977	9756.28	1126.27	26374.3	758.507
2012-02-21 03:04:00
2012-02-21 04:04:00	0.301051	44.4225	31.4075	17.2421	6.67979	241.423	224.119	56.3597	35.0984	4.69	6067.96	761.459	7388.09	826.933	39477.1	12339.9	28560.8	9562.52	3330.17	451.886	2594.5	422.013	10902.5	1211.91	6780.8	817.443
2012-02-21 05:04:00
2012-02-21 06:04:00	0.295824	41.0491	29.4479	17.3763	6.62479	249.82	234.308	58.7633	34.9005	4.7	6673.9	816.422	10279.6	988.129	25810.6	8530.44	73099.9	23016.1	3241.92	453.482	2386.48	377.889	12715	1037.14	13566.9	941.857
2012-02-21 07:04:00
2012-02-21 08:04:00	0.294076	40.8662	30.6092	17.5911	6.51864	244.508	216.434	56.5973	35.6059	4.73	6108.5	759.097	8773.44	943.499	23325	10290.4	31092.3	11535.6	2984.88	433.738	3622.97	371.99	10671.3	1024.04	19198	787.847
2012-02-21 09:04:00
2012-02-21 10:04:00	0.289712	43.6935	31.7255	18.393	7.01791	289.222	200.647	63.367	31.9366	4.71	5922.05	774.787	8295	742.01	25585.6	12194.2	22636.7	12335	2967.18	462.474	2331.74	380.387	8213.3	834.936	22742.6	779.534
2012-02-21 11:04:00
2012-02-21 12:04:00	0.280776	47.5928	36.2261	18.649	7.5978	365.671	224.778	62.4962	26.6043	4.71	7830.3	746.519	10743.4	892.859	31247.5	10988	30764.1	14953.5	2885.67	373.763	1974.46	388.434	7856.93	802.67	8137.54	619.022
2012-02-21 13:04:00
2012-02-21 14:04:00	0.332843	49.33	37.5204	19.7479	8.22956	449.228	245.681	57.1276	23.7277	4.7	7661.96	721.29	14344	1091.99	58261.2	11330.6	47787.3	16813	3043.09	301.996	1929.84	338.651	7950.29	706.389	11194.5	556.47
2012-02-21 15:04:00
2012-02-21 16:04:00	0.388109	54.1705	36.9776	18.6605	7.18895	573.003	299.842	77.2973	33.7546	4.53	9385.41	893.077	23350.3	1189.77	28210.7	9859.93	103556	13373.1	2879.38	373.061	2086.06	294.473	8100.36	913.509	3670.16	462.493
2012-02-21 17:04:00
2012-02-21 18:04:00	0.376383	59.4678	41.8832	19.4525	7.34287	583.394	346.411	90.7383	42.077	4.58	6872.49	853.497	15452.4	1157.66	32774.5	9688.47	77103.1	17191.6	2815.97	401.206	2024.97	382.978	8755.7	991.078	8120.07	595.074
2012-02-21 19:04:00
2012-02-21 20:04:00	0.337338	47.9821	36.0809	19.6291	7.37193	347.197	269.457	79.6549	42.4371	4.62	6654.78	814.026	10144.5	1049.68	16529	6377.95	139739	23448	2940.71	458.169	1838.53	378.015	10156	894.332	10876.4	585.953
2012-02-21 21:04:00
2012-02-21 22:04:00	0.383169	43.4142	33.1311	19.3506	7.5263	289.711	255.352	72.3375	41.1959	4.67	5769.44	708.035	6434.81	859.606	26109.1	7469.14	21395.8	8121.65	2972.51	463.05	2139.8	376.546	9839.59	816.514	11755.2	743.144
2012-02-21 23:04:00
2012-02-22 00:04:00	0.291731	42.0853	30.1865	18.039	6.50393	260.143	200.788	63.0291	35.0818	4.61	8651.95	840.357	28018.1	1227.81	25902.4	10673.6	44258.4	12508.6	2877.07	437.04	2832.59	368.843	10918.6	1035.18	9797.49	605.908
2012-02-22 01:04:00
2012-02-22 02:04:00	0.274232	41.1978	29.1403	17.1882	6.12557	236.878	187.777	56.7604	30.839	4.52	8163.52	747.198	24657.6	1179.74	48871.7	20219.1	35886.2	16961.9	2851.72	413.432	2085.19	389.355	10108.7	996.355	14250.6	831.283
2012-02-22 03:04:00
2012-02-22 04:04:00	0.264831	39.6019	27.764	17.4121	6.48606	232.862	194.094	57.8112	33.0512	4.6	6124.56	776.028	12283.7	957.702	20456.8	6858.59	115198	65863	2837.67	421.57	2152.8	366.714	9928.24	1052.5	8568.21	708.349
2012-02-22 05:04:00
2012-02-22 06:04:00	0.268376	40.066	29.5634	17.7098	6.7466	240.277	201.304	60.4413	36.0399	4.64	6606.51	757.004	9953.08	1125.6	34958.3	16647	22428	7770.21	2753.19	432.342	1948.56	364.488	7927.71	982.592	10879.1	732.996
2012-02-22 07:04:00
2012-02-22 08:04:00	0.267792	40.4479	30.5735	18.1721	6.81303	237.796	184.266	57.2837	32.7387	4.63	7317.36	834.591	13916.2	1122.01	78192.1	13175.9	87063.5	57043.7	2738.42	443.249	1808.14	370.698	8463.44	847.648	4710.5	812.731
2012-02-22 09:04:00
2012-02-22 10:04:00	0.261858	44.7843	33.2622	18.6782	7.14641	304.399	207.707	54.5015	25.211	4.68	5980.65	644.87	9067.55	727.422	40560.4	15769.6	338028	23057.4	2721.53	350.791	2153.88	450.772	7383.72	817.914	9965.68	576.894
2012-02-22 11:04:00
2012-02-22 12:04:00	0.375439	47.2737	32.4712	20.8361	8.06843	380.727	219.853	47.6026	20.1886	4.79	7990.72	558.965	20404.4	763.179	46718.2	16954.4	62466.2	23198.3	2750.64	264.357	1744.05	347.667	8101.34	665.867	4726.71	628.015
2012-02-22 13:04:00
2012-02-22 14:04:00	0.470579	51.4021	35.457	22.7345	9.33284	481.762	255.834	54.1074	21.5938	4.74	6468.11	594.097	8738.38	566.828	23485	7543.14	36369.6	19085.9	2836.58	265.299	1680.68	255.576	7517.97	716.221	5639.87	450.283
2012-02-22 15:04:00
2012-02-22 16:04:00	0.516339	52.5968	36.5657	22.3051	9.33782	568.529	311.18	62.7172	26.2809	4.67	7283.37	682.486	10326.2	904.34	27191.9	10975.1	25676	8422.69	3172.79	332.162	1861.44	286.095	8300.38	763.088	5278.55	498.158
2012-02-22 17:04:00
2012-02-22 18:04:00	0.581012	54.8417	36.1341	19.5197	7.96854	663.08	345.22	76.9342	35.7648	4.66	7714.97	856.753	20909.5	1132.38	22610.6	9212.54	33798.2	16017.6	2976.65	391.946	2176.01	330.375	7506.96	988.694	8285.88	479.236
2012-02-22 19:04:00
2012-02-22 20:04:00	0.50278	61.4306	42.4007	19.1663	7.33642	557.667	293.171	72.9285	33.0483	4.7	6730.07	748.063	7722.49	667.638	24764.9	10805.3	51569.3	16224.7	3357.02	416.138	1951.8	390.315	7917.38	1050.96	7638.99	690.64
2012-02-22 21:04:00
2012-02-22 22:04:00	0.405325	56.4213	38.4531	18.7686	6.90459	369.827	249.535	62.9633	32.664	4.69	8229.13	1022.02	18420.9	1452.13	36040.6	15353.1	46227.6	19545.9	3176.09	419.424	1922.44	373.828	10136.8	1234.28	5125.43	629.943
2012-02-22 23:04:00
2012-02-23 00:04:00	0.35384	51.7871	35.4784	18.1498	7.12266	319.385	234.332	55.3978	31.2179	4.7	7389.14	792.018	11201.9	1079.24	30959.1	12584.8	108405	53643.2	3241.19	414.128	2290.39	386.005	9789.72	1347.61	12407.4	969.295
2012-02-23 01:04:00
2012-02-23 02:04:00	0.312441	49.5112	35.3654	17.6106	6.70211	260.219	197.625	48.2705	26.855	4.71	7309.26	856.393	16215.5	1058.68	37562.2	21625.2	81892.9	38757.7	3297.5	427.199	2177.45	379.909	11298.7	1195.67	5474.75	1017.94
2012-02-23 03:04:00
2012-02-23 04:04:00	0.290226	44.3556	31.6462	17.0123	6.1179	230.024	186.597	48.0165	27.197	4.74	5900.83	685.902	6501.37	561.593	21741.4	6925.84	112969	81059.4	3000.32	434.76	2097.03	400.46	10021.5	1295.75	25150.7	847.142
2012-02-23 05:04:00
2012-02-23 06:04:00	0.276001	42.3542	30.2355	17.1376	6.27809	221.228	187.203	49.0468	29.2264	4.72	11099.5	882.03	68344.7	1734.45	52909	16031.5	32287	8771.06	2999.51	405.626	1998.4	383.854	8723.02	1020.22	7562.65	1034.03
2012-02-23 07:04:00
2012-02-23 08:04:00	0.254115	42.5638	32.6892	17.5347	6.88779	230.677	191.553	49.8024	30.6875	4.65	5851.71	832.529	8078.4	1304.15	28658.6	13616.2	107679	33525.7	2844.18	416.396	1965.67	359.712	8483.26	971.235	5587.45	753.941
2012-02-23 09:04:00
2012-02-23 10:04:00	0.312391	47.4063	35.5811	18.582	7.20761	299.558	207.47	49.6632	23.6596	4.67	6724.11	647.288	11890.2	804.746	28258.5	12880	33587.1	18115.6	2909.86	337.361	1767.98	375.458	8121.83	817.752	5664.34	771.113
2012-02-23 11:04:00
2012-02-23 12:04:00	0.381855	46.624	32.4451	20.371	7.78333	329.597	216.313	46.4989	21.4922	4.74	5167.44	543.514	5470.42	562.979	55836.3	16981.3	30034.4	19707.3	2892.63	290.957	2007.06	310.199	7670.81	637.224	5537.25	667.396
2012-02-23 13:04:00
2012-02-23 14:04:00	0.491826	50.9843	35.5481	23.0518	9.36777	454.541	251.08	49.7466	20.2534	4.76	5535.66	514.772	5289.19	486.147	37531.4	10877.1	92019.1	26016.2	2951.8	250.558	2138.61	265.638	7928.02	637.483	4263.84	466.427
2012-02-23 15:04:00
2012-02-23 16:04:00	0.561385	52.5583	35.8588	21.9389	9.02005	574.201	295.888	59.9376	23.3068	4.64	7042.16	716.557	7604.36	709.874	25315.5	8972.34	53339.8	17376.4	2825.7	287.925	1853.94	243.244	8265.55	841.945	3940.92	493.817
2012-02-23 17:04:00
2012-02-23 18:04:00	0.544802	60.3052	40.2378	18.5064	6.99068	755.262	379.795	77.9724	34.9197	4.54	6902.97	878.831	8759.71	989.659	30326	12225.4	40242	15825.7	2566.99	271.556	1762	328.75	8995.47	1088.35	3422.06	657.322
2012-02-23 19:04:00
2012-02-23 20:04:00	0.43876	57.2017	38.7482	18.1063	7.06663	510.302	276.263	64.915	30.0007	4.52	6149.53	809.438	6274.84	964.804	29244	8975.76	60219.7	20035.1	3149.64	357.409	1845.64	341.363	10390.8	1202.5	7000.45	695.509
2012-02-23 21:04:00
2012-02-23 22:04:00	0.37724	54.441	36.6681	16.9501	6.16075	366.854	245.507	52.6087	26.6568	4.53	7886.77	848.128	16837.4	962.082	17034.3	6782.59	69160.9	14389	3358.41	377.288	2102.96	356.804	9860.53	1251.66	12813.4	930.362
2012-02-23 23:04:00
2012-02-24 00:04:00	0.317195	51.1897	36.7756	16.4811	5.98827	301.446	234.622	47.5379	26.439	4.61	7245.99	816.183	12472.3	976.548	40663.9	8453.08	29548.5	10119.3	3394.03	386.609	2102.56	363.846	11340.6	1260.89	7142.51	886.882
2012-02-24 01:04:00
2012-02-24 02:04:00	0.304064	47.8692	31.4312	16.3346	5.96401	239.745	215.893	42.0383	25.1008	4.71	5602.55	687.186	5648.16	832.715	28614	16595.5	115066	12594	3408.24	380.969	2134.76	367.817	9435.69	1261.08	17786.7	878.593
2012-02-24 03:04:00
2012-02-24 04:04:00	0.301345	46.7477	33.7946	16.1327	5.74544	215.394	215.689	39.9493	25.2784	4.75	6768	737.88	12341.3	1125.99	24616.7	9172.8	56208	58536	3254.45	365.057	2148.02	351.649	10627.1	1128.58	4408.58	861.643
2012-02-24 05:04:00
2012-02-24 06:04:00	0.292125	43.0082	31.1198	16.4531	6.20595	218.491	195.071	42.9751	26.5306	4.71	5507.04	676.128	8901.23	1069.59	28701.1	9590.73	32877.4	11117.1	3135.17	372.298	2019.15	334.462	8754.63	908.271	11368.5	765.44
2012-02-24 07:04:00
2012-02-24 08:04:00	0.283342	42.8612	32.0835	16.8689	6.34049	219.34	187.153	43.2096	25.6445	4.7	4810.25	568.918	5663.17	487.861	42087.6	12631.3	31047.1	12459	3161.67	413.473	1952.75	348.218	8937.01	969.037	4190.07	622.084
2012-02-24 09:04:00
2012-02-24 10:04:00	0.289006	46.2542	35.6406	17.2572	6.50765	288.497	197.656	43.234	19.7706	4.67	5950.6	625.855	7595.11	853.791	39334.4	13215.4	109196	19412.4	3102.06	312.188	1974.94	388.152	8669.14	788.023	5194.73	783.331
2012-02-24 11:04:00
2012-02-24 12:04:00	0.385458	48.0146	34.9177	19.1902	7.61063	365.44	227.492	40.8784	17.4281	4.77	6452.05	588.193	9486.49	631.828	60117.7	16596.3	29274.5	14081.8	3081.35	249.278	2033.25	333.315	9117.52	708.016	5143.77	631.584
2012-02-24 13:04:00
2012-02-24 14:04:00	0.444965	51.4071	35.2588	20.7249	8.39628	489.176	266.466	45.84	17.9808
2012-02-24 15:04:00
2012-02-24 16:04:00	0.522531	55.7071	39.2084	20.3921	8.36629	653.666	325.711	58.9998	23.5337	4.53	7061.86	728.203	9150.36	754.48	24348.7	8942.7	74415.8	14049.5	3257.72	291.999	1570.7	233.595	8811.42	787.244	4299.69	504.978
2012-02-24 17:04:00
2012-02-24 18:04:00	0.547111	65.7042	44.2995	19.0726	7.51509	703.197	357.351	76.8212	33.2531	4.63	8037.84	870.724	11409	1246.42	27024.7	13351.8	31833.3	16496.5	3265.2	366.777	2145.86	315.597	7602.25	939.235	3975.52	540.721
2012-02-24 19:04:00
2012-02-24 20:04:00	0.497565	60.4809	41.9547	18.3063	7.21271	499.438	285.911	69.5797	30.849	4.65	7802.61	886.012	11232.9	1070.62	37482.8	13237.8	78605.7	53980.6	3566.11	427.64	2092.76	375.22	9062.13	1010.51	4527.35	639.202
2012-02-24 21:04:00
2012-02-24 22:04:00	0.396515	58.1583	40.929	17.4196	6.86381	364.341	250.565	58.1607	28.1038	4.54	7950.35	991.214	12013.1	1678.83	19596.5	7140.42	83807.9	36086.1	3360.03	406.259	2265.27	404.94	7850.85	1013.54	8872.38	676.232
2012-02-24 23:04:00
2012-02-25 00:04:00	0.359671	51.6234	34.6557	16.1982	5.70672	263.499	161.336	43.3134	18.7994	4.6	6269.06	712.003	6237.09	821.605	27702.8	8324.09	24612.2	8663.56	3528.68	369.747	2962.79	407.376	9240.33	932.623	4970.52	820.647
2012-02-25 01:04:00
2012-02-25 02:04:00	0.32872	50.0852	35.918	15.2717	5.67935	207.341	112.976	35.945	13.0007	4.62	9462.96	790.928	32410.4	1325.98	49720.8	13357.8	47364.1	10279.5	3528.95	327.514	2219.97	360.754	9110.32	887.67	6353.05	744.016
2012-02-25 03:04:00
2012-02-25 04:04:00	0.326901	46.4087	32.1515	15.5036	5.43519	175.298	95.1702	35.866	13.3824
2012-02-25 05:04:00
2012-02-25 06:04:00	0.332715	44.8758	33.9464	16.5456	6.53372	175.624	100.828	39.2992	16.9764	4.69	5921.33	740.757	7588.65	1218.9	30882.4	13392.4	99778.6	41449	3097.72	354.206	2345.51	305.157	8671.03	878.731	6027.34	733.441
2012-02-25 07:04:00
2012-02-25 08:04:00	0.318485	42.9773	32.242	16.8123	6.28095	201.447	158.256	42.3904	23.9631	4.72	6530.84	726.66	12994	916.186	27816.6	14916.7	45069.9	16667.4	3047.47	404.384	2403.56	322.281	7814.7	781.143	6552.34	719.946
2012-02-25 09:04:00
2012-02-25 10:04:00	0.295857	44.5717	32.9306	17.8817	6.8451	266.918	182.244	45.5046	21.0598	4.77	7492.46	689.331	10947.4	851.233	45216.8	14737.5	33924.4	22436.4	2924.1	320.191	2310.4	367.531	7817.45	694.906	4082.96	589.234
2012-02-25 11:04:00
2012-02-25 12:04:00
2012-02-25 13:04:00
2012-02-25 14:04:00	0.331661	50.727	37.3062	20.585	8.92311	404.294	222.603	42.7949	17.6552	4.8	6816.53	561.569	6917.76	541.424	59130.5	21508.3	71903.7	16089.9	3174.55	243.639	1723.54	281.065	8517.11	571.594	12844.9	397.698
2012-02-25 15:04:00
2012-02-25 16:04:00	0.422169	53.455	36.8137	19.1067	8.03703	490.148	260.599	50.1372	22.0186	4.64	7882.74	843.233	8438.76	933.899	18432	8620.62	59373.9	23026	3526.67	388.614	1836.5	240.639	7932.08	732.19	3913.81	407.767
2012-02-25 17:04:00
2012-02-25 18:04:00	0.408093	56.8426	38.4349	16.9546	7.08987	515.798	267.046	57.7644	25.1769	4.52	6547.72	685.433	5964.71	692.569	31657.5	9693.68	25977.9	15737.4	3610.68	384.448	2053.38	366.7	8408.44	828.999	5601.7	466.803
2012-02-25 19:04:00
2012-02-25 20:04:00
2012-02-25 21:04:00
2012-02-25 22:04:00	0.323676	50.608	35.48	16.3335	6.25749	288.863	183.154	46.0737	21.5224	4.58	6667.39	758.933	8746.65	1240.54	28958.1	8561.2	52488.3	11772.2	3592.41	404.669	1930.88	386.277	8219.86	888.908	4938.7	695.866
2012-02-25 23:04:00
2012-02-26 00:04:00
2012-02-26 01:04:00
2012-02-26 02:04:00	0.322201	45.8535	34.7099	16.1809	6.45104	202.833	156.474	40.0546	20.6892	4.73	6027.88	728.467	6689.35	812.15	54546.9	25933.6	19485.5	4826.46	3220.3	373.274	2196.99	370.658	9036.09	903.459	8227.41	745.414
2012-02-26 03:04:00
2012-02-26 04:04:00	0.334375	43.4458	30.2617	16.2598	6.06706	207.554	199.8	43.6417	25.7199	4.72	6077.68	654.494	8206.89	719.048	28020.1	9333.91	125485	82661.5	3087.22	376.307	2261.09	353.716	9131.82	956.423	8226.56	703.72
2012-02-26 05:04:00
2012-02-26 06:04:00	0.324475	41.407	30.4738	16.3731	5.92144	203.91	194.714	43.8148	26.0809	4.72	8019.46	902.063	18275.1	1678.65	29776.3	11378.3	49882.4	14342.5	3012.66	369.358	2054.64	349.707	8976.57	884.434	5856.95	708.138
2012-02-26 07:04:00
2012-02-26 08:04:00	0.325813	42.4875	32.1689	16.902	6.19579	202.885	179.686	43.1882	26.7239	4.73	6749.04	764.837	12671	1527.91	27784.4	10325.8	34959.8	13593.2	3009.04	409.359	2028.64	338.211	8905.7	756.694	5323.03	665.095
2012-02-26 09:04:00
2012-02-26 10:04:00	0.356476	43.8591	33.2684	16.7112	6.41433	252.316	191.884	45.916	25.1776	4.69	6414.65	744.516	14201.8	1237.54	32495.3	12566.2	38364.5	12940.3	2968.41	407.471	2000.07	363.168	8094.55	797.764	9079.95	518.882
2012-02-26 11:04:00
2012-02-26 12:04:00	0.29261	48.2481	36.5946	17.4942	6.85613	313.329	194.61	39.2958	17.1048	4.73	7282.73	668.861	8440.08	805.578	27461.5	8722.7	40609.2	19151.3	3083.7	279.466	2193.48	365.091	8370.7	628.274	5309.68	580.217
2012-02-26 13:04:00
2012-02-26 14:04:00	0.355825	49.7203	35.7762	18.6567	7.29443	381.038	220.247	41.381	17.2708	4.71	7857.95	698.474	8885.49	732.947	19010.9	5390.4	28086.1	10143	3311.89	275.132	1699.34	277.348	9145.78	657.405	4749.6	414.434
2012-02-26 15:04:00
2012-02-26 16:04:00	0.472246	51.7984	34.784	18.5411	7.40513	457.922	257.29	47.818	20.2447	4.61	7346.07	646.122	6541.59	578.229	30955.5	9383.59	22767.2	5385.6	3459.69	305.293	1984.71	285.503	9149.07	666.91	10354.5	479.86
2012-02-26 17:04:00
2012-02-26 18:04:00	0.514269	57.1177	38.9723	16.7041	6.40608	569.901	313.906	60.2707	26.884	4.46	10352.5	857.859	44573.7	1506.74	26865.1	12928.9	51681.6	12382	4375.9	470.539	1962.22	304.437	9419.61	884.87	4916.88	444.654
2012-02-26 19:04:00
2012-02-26 20:04:00	0.451994	53.9437	34.8971	15.2028	5.45776	421.961	243.294	51.4826	22.3278	4.49	8088.13	780.427	8057.3	844.366	23710	14210.8	64136	23240.8	4465.95	435.287	2146.37	409.982	8822.2	975.45	6096.14	586.188
2012-02-26 21:04:00
2012-02-26 22:04:00	0.364537	52.8136	36.2285	15.7205	5.54626	305.751	210.502	45.1685	21.4771	4.58	7503.06	772.93	13431.4	948.156	16913.2	7599.4	42864.9	35891.6	4233.86	455.876	2324.77	344.922	9474.85	1045.13	4993.95	721.387
2012-02-26 23:04:00
2012-02-27 00:04:00	0.306567	54.4567	38.8341	16.1717	5.27441	248.804	201.515	41.5515	21.9157	4.71	8441.35	805.283	32499	1030.48	32082.5	11917.7	21720.2	10003.5	4134.71	454.202	2357.63	370.487	9088.45	1101.6	5487.68	798.723
2012-02-27 01:04:00
2012-02-27 02:04:00	0.335487	53.352	37.4029	16.2273	5.59862	215.762	186.319	38.1178	20.2328	4.73	6810.27	687.393	8972.95	861.034	23479.1	9078.02	67056.1	21825.2	3598.53	366.281	2400.17	373.234	9147.89	984.789	4807.6	738.636
2012-02-27 03:04:00
2012-02-27 04:04:00	0.294769	48.8162	34.6127	16.6552	5.6622	203.224	207.184	40.2923	24.3631	4.77	6201.06	706.155	8389.12	1148.95	33002.9	13406.9	32905.1	13846	3275.41	368.186	2242.07	305.3	8958.52	973.891	7274.69	706.271
2012-02-27 05:04:00
2012-02-27 06:04:00	0.290728	45.661	31.5166	16.7493	5.6182	203.572	209.665	42.9897	25.8985	4.76	6887.54	714.696	14183.5	982.555	21575.4	8224.1	91502.6	39364.9	3133.31	383.519	2490.25	325.409	8960.89	943.964	4889.82	696.548
2012-02-27 07:04:00
2012-02-27 08:04:00	0.286755	46.818	35.0562	17.4584	6.62225	211.579	213.502	42.5588	27.8448	4.8	7399.88	745.653	18142.8	1519.89	22291.6	9034.5	26402	7910.7	3375.28	392.276	2080.17	319.552	9696.02	849.17	6296.25	802.273
2012-02-27 09:04:00
2012-02-27 10:04:00	0.313953	50.1968	35.2482	16.917	6.05089	232.42	196.913	36.1922	17.387	4.8	7942.27	654.567	13648.8	865.126	38091.4	10514.3	22801.5	12014.9	3392.18	309.664	2277.89	331.315	9748.6	742.882	4749.76	611.864
2012-02-27 11:04:00
2012-02-27 12:04:00	0.432112	51.4662	39.4536	18.4408	6.87798	300.416	223.602	35.7404	16.5263	4.82	7213.94	573.017	8031.02	716.017	65203.2	26267.5	66965.6	14493.1	3418.39	271.698	1934.83	261.13	9380.4	686.41	6731.25	575.125
2012-02-27 13:04:00
2012-02-27 14:04:00	0.527521	52.0546	39.2687	19.9351	8.07796	356.317	233.225	37.7715	16.0045	4.87	7874.72	548.619	7697.52	465.578	41175.6	20372	168543	85252	3474.29	253.097	2361.2	252.711	9714.86	591.049	4686.63	545.506
2012-02-27 15:04:00
2012-02-27 16:04:00	0.551314	55.7495	38.4049	20.0359	7.68406	480.777	288.319	48.0741	20.6529	4.69	8698.8	752.483	19139.3	1462.72	33319.2	10205.2	59128.1	55475.9	3547.95	321.25	1771.03	231.484	8999.58	721.273	4463.94	370.531
2012-02-27 17:04:00
2012-02-27 18:04:00	0.558534	61.1051	41.7996	18.0351	6.41029	593.288	324.055	59.5832	26.4419	4.51	7029.77	741.751	7946.13	842.933	16902.2	7178.58	98012.2	19506.1	3449.49	360.829	2101.26	320.826	8479.82	912.619	9310.89	515.856
2012-02-27 19:04:00
2012-02-27 20:04:00	0.437645	59.6162	41.0092	16.8872	5.62012	439.862	252.814	52.0115	23.7675	4.53	6340.21	683.768	5644.61	633.695	19491.4	7563.76	23185.1	9484.73	3683.25	382.702	2365.89	347.478	9092.98	989.446	4077.7	636.833
2012-02-27 21:04:00
2012-02-27 22:04:00	0.351894	57.0333	37.6781	16.5938	5.32156	305.397	219.037	43.0854	21.8571	4.7	6937.05	734.746	8690.29	900.632	21104.6	9075.72	27399.5	8436.94	3631.39	380.026	2148.8	361.819	9309.74	1020.12	4909.74	711.118
2012-02-27 23:04:00
2012-02-28 00:04:00	0.3299	53.7613	36.2659	16.8281	5.77011	241.228	208.809	38.9965	21.4603	4.74	7163.97	777.558	7314.9	938.011	26701.3	10042.6	21339.8	9734.7	3696.58	391.653	2191.09	347.35	9332.37	991.052	5367.06	746.226
2012-02-28 01:04:00
2012-02-28 02:04:00	0.309615	53.3203	37.257	17.0348	5.97326	196.413	185.8	35.2921	19.7623	4.82	6452.56	669.044	8351.42	811.395	35856.7	12600.8	38963.3	12552.7	3577.6	376.654	2570.5	352.925	9335.71	937.422	4825.85	728.91
2012-02-28 03:04:00
2012-02-28 04:04:00	0.318912	51.169	35.9876	16.8299	5.97886	190.562	207.869	36.3226	22.2983	4.81	9624.06	766.053	31891	1377.18	33748.8	10721.8	44514.9	14795.2	3445.52	379.306	2646.75	343.135	8886.09	885.807	7638.63	697.627
2012-02-28 05:04:00
2012-02-28 06:04:00	0.305669	49.0216	35.2911	17.0669	5.86699	184.424	200.809	39.2781	24.5882	4.85	6383.87	622.551	8724.27	737.025	41600.6	13855	43598.4	11615.2	3334.75	367.974	2239.62	338.346	8325.88	775.501	7568.29	668.597
2012-02-28 07:04:00
2012-02-28 08:04:00	0.278975	43.2779	31.9625	15.6572	5.50645	168.954	144.354	32.8238	18.4532	4.85	6852.36	691.802	14323.8	1451.08	32967.6	13336.4	65843.9	32112.1	3365.72	385.733	2111.68	322.579	9200.33	799.647	4411.01	589.556
2012-02-28 09:04:00
2012-02-28 10:04:00	0.256811	46.5893	34.8325	16.1606	6.07083	211.819	147.321	32.674	12.8893	4.87	7539.76	675.649	12779	1018.87	35784.7	12070.4	48084.8	20277.5	3345.57	317.432	2143.38	331.527	9132.14	658.799	6017.82	639.079
2012-02-28 11:04:00
2012-02-28 12:04:00	0.31473	47.9004	35.3516	16.8826	5.86401	259.928	164.664	32.3635	12.8964	4.91	7632.76	572.867	10286.4	576.185	58958	11156.8	47144.5	17786.5	3411.83	264.317	2304.24	292.516	8924.56	570.067	5767.82	542.708
2012-02-28 13:04:00
2012-02-28 14:04:00	0.418671	48.4729	34.3723	18.3421	6.85035	321.995	182.313	33.7594	12.5114
2012-02-28 15:04:00
2012-02-28 16:04:00	0.456587	52.7031	36.9637	17.0288	6.00301	382.297	215.512	40.7227	16.2436	4.78	7887.94	625.702	7213	549.876	24732.9	7828.05	110221	19504.6	3942.11	334.3	1880.17	245.585	9230.36	683.311	4406.37	434.934
2012-02-28 17:04:00
2012-02-28 18:04:00	0.434465	56.9685	37.3254	15.4165	5.34941	465.336	248.644	48.4138	19.1623	4.67	8374.14	843.895	14894	1509.67	29026.7	9370	27646.1	8033.98	3926.06	376.478	2170.05	311.072	8952.73	863.246	5139.44	587.024
2012-02-28 19:04:00
2012-02-28 20:04:00	0.387915	54.2395	35.0133	15.153	5.14818	375.382	201.973	46.6028	18.3212	4.7	7387.16	713.541	6888.49	757.629	35284.9	10556.5	43223.4	11290.3	3921.05	382.387	2267.12	348.94	8962.58	957.608	4820.41	662.315
2012-02-28 21:04:00
2012-02-28 22:04:00	0.36152	53.0984	35.0811	14.8716	4.82375	312.661	189.619	41.9817	17.5173	4.77	8739.83	790.202	14250.1	1056.17	43919.2	12155.9	84947	19726.7	4182.87	387.96	2241.96	344.047	9689.92	938.458	4684.83	772.681
2012-02-28 23:04:00
2012-02-29 00:04:00	0.332963	51.5345	37.5326	14.7181	4.91572	245.494	165.669	37.2236	16.4271	4.82	8292.59	764.84	14818.9	1301.41	47739	17573.1	128915	28178.7	4124.24	377.373	2875.69	343.554	9448.26	865.964	8455.38	747.903
2012-02-29 01:04:00
2012-02-29 02:04:00	0.315294	47.3076	32.1778	14.4104	4.55267	223.626	168.83	36.017	16.9664	4.85	9286.46	704.407	18447.5	861.664	42181.6	12259.2	66870.3	42488.7	4022.59	366.548	2521.66	357.634	10787.3	927.483	4950.02	703.24
2012-02-29 03:04:00
2012-02-29 04:04:00	0.302901	47.045	33.4353	14.3948	4.91006	203.389	157.597	34.204	16.0851	4.86	7703.23	643.835	11746.1	754.837	41955.9	16779.7	67294.7	24717	3912.86	356.99	2547.82	307	10239.8	856.055	10678.6	741.058
2012-02-29 05:04:00
2012-02-29 06:04:00	0.29254	46.553	35.2061	14.779	5.22916	196.913	158.994	34.2852	16.8923	4.86	9472.98	764.107	19051.4	1226.97	25659.3	8755.56	62381.8	21582.9	3831.18	353.731	2546.9	293.744	11259.6	770.904	7613.38	658.57
2012-02-29 07:04:00
2012-02-29 08:04:00	0.274384	44.3471	38.5162	15.327	5.76891	191.391	153.404	34.7521	16.5735	4.82	5937.85	595.051	6235.31	693.478	35719.5	10673.6	28814	10905.2	3591.94	372.334	2436.4	293.97	10306.2	765.006	16717	639.793
2012-02-29 09:04:00
2012-02-29 10:04:00
2012-02-29 11:04:00
2012-02-29 12:04:00
2012-02-29 13:04:00
2012-02-29 14:04:00	0.556787	61.1191	48.0371	20.1932	9.03247	479.193	288.475	50.4754	22.797	4.42			23166.6	1068.61			92403.5	16620.1			1904.73	213.609			5835.23	463.337
2012-02-29 15:04:00
2012-02-29 16:04:00
2012-02-29 17:04:00
2012-02-29 18:04:00
2012-02-29 19:04:00
2012-02-29 20:04:00	0.253392	59.0535	43.2637	17.381	7.4495	398.717	224.194	50.6416	20.819	4.79			13391.5	850.154			70898.8	8689.58			21964.7	988.876			32451	1122.88
2012-02-29 21:04:00
2012-02-29 22:04:00
2012-02-29 23:04:00
2012-03-01 00:04:00	0.237581	53.0631	38.8961	16.8558	6.73976	252.091	182.132	39.9955	19.9983	4.86			13997.7	1460.98			98449.3	9098.34			24104.6	1096.44			66902.8	1122.28
2012-03-01 01:04:00
2012-03-01 02:04:00
2012-03-01 03:04:00
2012-03-01 04:04:00
2012-03-01 05:04:00
2012-03-01 06:04:00
2012-03-01 07:04:00
2012-03-01 08:04:00
2012-03-01 09:04:00
2012-03-01 10:04:00
2012-03-01 11:04:00	0.639977	53.5631	37.1041	18.0273	6.61522	244.974	169.897	35.4615	15.7479	4.92	9677.17	686.191	20546.4	1439.93	50420.5	10567.8	111324	15002.2	3600.42	303.387	23042.7	1032.91	10497.1	706.331	40952.8	1215.21
2012-03-01 12:04:00	0.572439	53.1012	40.0186	18.549	6.77992	263.389	174.481	34.6776	15.7792	4.91	6128.9	481.13	7253.7	417.91	75398.3	15765.3	114904	22793.6	3645.47	291.921	2028.72	247.605	10096.3	679.165	10730.5	597.617
2012-03-01 13:04:00	0.553278	54.3004	40.3919	19.6507	7.7829	291.908	183.068	35.1405	14.6217	4.91	6604.95	494.534			50859.4	11161.8	135115	21327.2	3814.41	299.848	2754.56	246.396	10756.4	664.993	6836.75	581.668
2012-03-01 14:04:00
2012-03-01 15:04:00
2012-03-01 16:04:00	0.698092	56.7802	42.0861	19.3579	8.00908	406.37	234.303	43.2088	18.9668	4.84	9458.95	771.655	7689.8	710.072	35481.1	10537.5	177269	21710.3	3949.55	365.588	2444.82	364.084	9781.43	694.467	4627.61	673.393
2012-03-01 17:04:00
2012-03-01 18:04:00	0.684822	58.2528	42.1684	16.6534	7.25209	498.799	265.397	54.5483	23.2099	4.83	7306.4	789.951	10469.2	1145.83	35434.7	7607.75	22220.3	11015.5	4094.48	421.69	2393.99	358.074	10146.5	915.035	8000.49	831.355
2012-03-01 19:04:00
2012-03-01 20:04:00	0.353651	55.9964	40.5745	15.7489	6.44515	376.529	197.942	49.265	19.1517	4.89	7529.09	792.091	12318.5	787.374	19927.3	9028.24	27700.2	34536.7	4279.65	436.972	2411.8	329.795	10308.2	1041.16	7406.02	789.513
2012-03-01 21:04:00
2012-03-01 22:04:00	0.274502	50.6577	38.0133	14.4404	5.58987	278.659	175.75	40.6397	18.887	4.89	8604.41	706.926	13810.5	943.328	29311.1	16525.6	101403	52823.1	4241.9	407.53	2792.5	329.784	10129.6	938.063	8899.89	800.992
2012-03-01 23:04:00
2012-03-02 00:04:00	0.341765	45.285	31.9348	13.4423	4.19201	248.984	159.548	37.3621	15.0677	4.9	8581.85	727.203	8924.33	688.851	46513.2	19110.5	35176.8	8706.87	4400.61	401.883	2652.17	294.563	11315.7	990.562	16111.5	717.152
2012-03-02 01:04:00
2012-03-02 02:04:00	0.348792	44.7126	30.9507	14.4165	5.19966	201.584	176.123	35.6987	18.3571	4.87	6662.63	651.223	9041.17	580.759	25842.6	7818.59	47894.8	21703	3954.97	380.813	2828.71	307.808	12174.4	973.059	9144.62	717.281
2012-03-02 03:04:00
2012-03-02 04:04:00	0.320692	45.2157	32.9211	14.6258	5.28434	193.551	202.129	35.7602	23.0009	4.86	6292.68	584.256	7434.66	415.621	31644.2	11403.3	90378.4	26628.2	3758.95	372.397	2449.2	281.816	10954.3	977.102	13031.5	707.153
2012-03-02 05:04:00
2012-03-02 06:04:00	0.312522	43.348	33.9827	14.8289	6.34504	179.02	176.37	35.1726	21.5185	4.89	5405.02	538.764	5578.23	647.076	41972.4	12795.7	31495.9	14958.1	3622.9	364.639	2275.95	295.034	11166.1	864.677	7250.2	670.996
2012-03-02 07:04:00
2012-03-02 08:04:00	0.290294	41.7362	30.1448	14.4908	5.17291	193.054	185.514	36.2004	23.6481	5.07	5351.22	646.129	5745.66	508.334	26326.2	9038.87	37477.5	12629.7	3574.44	378.648	2208.39	273.15	10653.6	860.882	8396.08	635.362
2012-03-02 09:04:00
2012-03-02 10:04:00	0.291568	44.6375	36.3332	15.1684	5.88591	227.958	171.497	33.4954	15.2337	4.92	5941.02	559.272	9347.32	557.772	34315.8	10581.6	159209	74780.9	3615.68	341.142	1965.65	247.067	10132.6	670.051	7928.99	563.943
2012-03-02 11:04:00
2012-03-02 12:04:00	0.383537	49.2966	38.7294	16.0191	6.42533	294.227	190.638	34.1141	14.9339	4.97	6661.63	577.631	13977.8	1170.95	87840.9	30310.4	91225.4	19132.4	3653.97	308.184	2348.19	266.485	10254.4	655.008	4919.3	515.972
2012-03-02 13:04:00
2012-03-02 14:04:00	0.397796	48.473	35.1131	15.2212	6.00423	399.356	211.203	39.8678	14.6479	4.62	9643.49	759.769	21984.7	1080.09	23516.8	8120.65	42825.8	13466.5	3908.41	336.729	3004.28	330.596	9655.44	652.318	5507.48	520.579
2012-03-02 15:04:00
2012-03-02 16:04:00
2012-03-02 17:04:00
2012-03-02 18:04:00
2012-03-02 19:04:00
2012-03-02 20:04:00
2012-03-02 21:04:00
2012-03-02 22:04:00
2012-03-02 23:04:00
2012-03-03 00:04:00
2012-03-03 01:04:00
2012-03-03 02:04:00
2012-03-03 03:04:00
2012-03-03 04:04:00
2012-03-03 05:04:00
2012-03-03 06:04:00
2012-03-03 07:04:00
2012-03-03 08:04:00
2012-03-03 09:04:00
2012-03-03 10:04:00
2012-03-03 11:04:00
2012-03-03 12:04:00
2012-03-03 13:04:00
2012-03-03 14:04:00
2012-03-03 15:04:00
2012-03-03 16:04:00
2012-03-03 17:04:00
2012-03-03 18:04:00
2012-03-03 19:04:00
2012-03-03 20:04:00
2012-03-03 21:04:00
2012-03-03 22:04:00
2012-03-03 23:04:00
2012-03-04 00:04:00
2012-03-04 01:04:00
2012-03-04 02:04:00
2012-03-04 03:04:00
2012-03-04 04:04:00
2012-03-04 05:04:00
2012-03-04 06:04:00
2012-03-04 07:04:00
2012-03-04 08:04:00
2012-03-04 09:04:00
2012-03-04 10:04:00	0.662403	47.5008	33.8815	15.1994	5.39248	244.426	166.743	34.2075	15.7419
2012-03-04 11:04:00
2012-03-04 12:04:00
2012-03-04 13:04:00
2012-03-04 14:04:00
2012-03-04 15:04:00
2012-03-04 16:04:00
2012-03-04 17:04:00
2012-03-04 18:04:00
2012-03-04 19:04:00
2012-03-04 20:04:00
2012-03-04 21:04:00
2012-03-04 22:04:00
2012-03-04 23:04:00
2012-03-05 00:04:00
2012-03-05 01:04:00
2012-03-05 02:04:00
2012-03-05 03:04:00
2012-03-05 04:04:00
2012-03-05 05:04:00
2012-03-05 06:04:00
2012-03-05 07:04:00
2012-03-05 08:04:00	0.239115	38.2412	29.4795	13.9343	4.8022	182.452	152.111	33.5496	19.5461	4.59	5869.78	522.47	5486.33	425.398	47611.9	15891	52251.4	20141.1	4247.01	388.651	2896.39	312.263	11223.8	662.351	2937.84	293.382
2012-03-05 09:04:00
2012-03-05 10:04:00	0.285894	41.8018	29.8056	14.401	4.89261	240.403	164.122	37.1247	17.1552	4.91	5417.44	540.599	5493.28	615.596	40002.8	15846.6	36829.3	22275.4	3843.75	367.725	2437.76	311.156	10194.3	609.063	2653.15	296.189
2012-03-05 11:04:00
2012-03-05 12:04:00	0.332762	44.8855	33.0168	14.8281	5.20699	307.363	165.32	42.6327	16.7557	4.97	6544.95	658.34	8031.31	789.484	26021.2	6813.06	28258	10273.9	3434.74	312.693	1779.4	267.622	9983.15	627.197	2989.54	331.521
2012-03-05 13:04:00
2012-03-05 14:04:00	0.39322	54.4059	39.6697	15.8374	6.51546	458.486	255.53	53.7885	23.2703	4.73	6117.26	607.234	7165.36	760.431	15624.8	4322.26	14019.9	4941.09	3672.82	400.259	1761.04	327.994	9940.74	674.269	2589.17	335.865
2012-03-05 15:04:00
2012-03-05 16:04:00	0.377836	56.7981	38.6842	14.9215	5.4015	541.557	283.573	64.4908	27.8601	4.63	7713.09	755.293	8503.19	866.092	16858.2	4629.9	26097.3	8478.49	3940.67	449.307	1800.63	364.777	9962.43	724.852	2372.3	315.788
2012-03-05 17:04:00
2012-03-05 18:04:00	0.322929	53.3921	38.0814	15.0843	5.98678	499.655	281.429	69.657	31.686	4.6	7402.73	866.352	9102.34	1087.9	17346.5	5222.88	48750	12838	3886.47	480.213	1796.22	382.749	10463.9	761.848	2699.69	328.772
2012-03-05 19:04:00
2012-03-05 20:04:00	0.295987	47.2661	33.1448	14.4344	4.8829	316.711	213.763	55.1701	26.3158	4.65	7639.42	764.348	10700.9	952.283	12776.2	3873.19	14710.9	4797.38	3677.2	450.868	1783.44	361.17	10503.9	772.808	2414.6	322.825
2012-03-05 21:04:00
2012-03-05 22:04:00	0.265462	42.4898	32.7504	14.292	5.56794	260.369	229.84	46.2049	25.9823
2012-03-05 23:04:00
2012-03-06 00:04:00	0.229946	38.956	28.2501	13.674	4.72721	239.528	243.904	44.6644	28.0094
2012-03-06 01:04:00
2012-03-06 02:04:00	0.21327	36.765	29.0339	13.0772	4.41639	198.108	172.035	38.93	20.9123	4.82	6121.73	550.247	11098.4	527.057	20579.9	6091.01	31647.8	12446.9	3012.12	333.78	1578.55	272.73	9775.47	717.08	2461.21	332.119
2012-03-06 03:04:00
2012-03-06 04:04:00	0.210103	35.1017	27.4093	13.4843	4.93354	178.505	173.891	38.6681	23.013	4.74	5213.99	558.904	9197.96	527.046	19362.5	4667.19	48551.1	7058.72	2823.2	321.55	1436.38	259.632	9410.39	691.419	2494.85	351.801
2012-03-06 05:04:00
2012-03-06 06:04:00	0.211183	35.2273	27.1974	13.662	5.06682	186.026	198.911	39.5122	25.7614
2012-03-06 07:04:00
2012-03-06 08:04:00	0.21046	34.6048	25.1656	14.0068	4.90747	191.61	200.527	40.8036	28.8492	4.72	4434.51	610.452	4930.47	508.962	14913.4	4842.65	14290.6	6504.74	2846.43	354.833	1446.6	272.979	9439.32	690.707	2652.73	397.019
2012-03-06 09:04:00
2012-03-06 10:04:00	0.213023	38.5855	31.3855	14.2148	5.51764	203.375	140.448	39.7546	18.3601	4.67	4486.93	570.907	4420.27	499.674	23421.4	5488.02	48678.3	11680.9	2860.31	339.416	1233.1	259.33	8605.9	576.362	2377.16	279.283
2012-03-06 11:04:00
2012-03-06 12:04:00	0.234672	40.564	31.3248	14.8308	5.46241	239.584	143.718	39.1701	15.5529	4.74	4902.13	476.478	5608.56	484.959	24445.9	4780.13	28007.4	7750.67	3099.82	278.311	1456.92	216.877	8735.99	498.121	2545.16	256.22
2012-03-06 13:04:00
2012-03-06 14:04:00	0.245921	43.6818	31.601	14.4383	5.04112	318.024	181.619	47.0108	19.9575	4.6	5480.78	724.08	6699.83	735.318	14685.9	3433.54	12562.4	4702.85	3401.04	361.362	1745.89	303.343	8786.97	572.084	2334.29	261.094
2012-03-06 15:04:00
2012-03-06 16:04:00	0.251821	50.3428	36.0324	14.5731	5.24813	382.954	196.382	52.6311	21.4655	4.52	5765.02	796.008	6244.15	720.14	13418	3645.57	23370.6	4324.14	3385.76	391.11	1852.84	346.31	8590.15	633.166	2062.24	262.04
2012-03-06 17:04:00
2012-03-06 18:04:00	0.254608	55.756	38.8069	15.474	5.89772	470.479	223.988	61.9577	23.6891	4.52	6070.77	879.811	6805.73	892.075	13976.7	3576.92	42735.5	4495.43	3815.11	453.149	1832.82	357.524	8789.76	666.866	2231.34	278.543
2012-03-06 19:04:00
2012-03-06 20:04:00	0.243082	48.4868	33.4987	14.1249	4.88862	376.218	221.043	54.6435	23.4432	4.48	7995.92	795.619	15197.1	1009.76	33673	5623.92	117600	12267.7	3619.75	413.085	2032.67	331.421	9062.18	670.734	2248.28	268.999
2012-03-06 21:04:00
2012-03-06 22:04:00	0.244265	42.7197	28.933	14.2012	5.45156	292.955	195.696	49.1272	22.7121	4.52	8590.19	789.533	27214.2	808.519	17275.3	4409.91	44914.2	9516.21	3453.72	399.978	1945.23	321.83	9175.25	685.987	2269.04	266.255
2012-03-06 23:04:00
2012-03-07 00:04:00	0.251771	40.041	29.2459	13.8922	4.5993	253.19	204.026	45.6577	24.808	4.56	5092.74	699.566	9465.64	755.837	19860.4	5108.75	53151.3	11674	3118.22	361.785	1726.24	294.612	9536.3	749.49	2351.52	329.113
2012-03-07 01:04:00
2012-03-07 02:04:00	0.274729	38.8285	27.8725	13.9068	5.26528	235.831	216.49	44.6583	26.4595	4.63	5359.3	668.359	8051.9	619.851	17903.2	4834.24	28528.3	7374.44	2995.88	353.197	1642.13	281.497	9561.84	733.16	2426.4	340.716
2012-03-07 03:04:00
2012-03-07 04:04:00	0.26422	38.8199	30.1228	14.2557	5.18619	213.311	201.612	44.1019	27.848	4.65	5352.54	640.058	9437.45	585.104	14803.5	3988.01	23039.4	5329.33	2869.25	346.556	1544.58	274.773	9373.6	697.038	2481.91	329.879
2012-03-07 05:04:00
2012-03-07 06:04:00	0.300724	36.7767	27.9033	14.2152	5.27764	223.428	229.846	46.3201	31.3085	4.59	5019.68	619.85	7536.59	605.369	19039.3	5856.53	30280	18204.7	2829.97	354.877	1563.88	274.353	9288.42	678.178	2323.13	296.365
2012-03-07 07:04:00
2012-03-07 08:04:00	0.231721	37.5175	31.4027	14.9289	5.63735	196.851	158.221	42.5964	23.4631	4.63	4974.3	662.258	7457.51	768.459	14042.8	4093.91	18273.6	4841.84	2776.21	361.506	1543.46	284.477	9346.92	680.256	2544.14	333.196
2012-03-07 09:04:00
2012-03-07 10:04:00	0.257653	40.5543	32.9887	15.943	6.0377	212.92	143.812	38.7516	17.8748	4.69	5170.48	494.919	6143.96	510.299	19325.1	4304.77	30203.9	4275.48	2892.87	297.367	1468.46	240.454	9468.18	641.021	2722.77	369.103
2012-03-07 11:04:00
2012-03-07 12:04:00
2012-03-07 13:04:00
2012-03-07 14:04:00	0.409659	44.337	32.3941	17.2818	6.71682	296.152	170.912	37.3589	15.9345	4.75	6767.71	472.645	12981.5	532.608	24590.9	4791.19	33227.6	5499.02	3418.6	271.909	1633.43	224.44	9839.85	577.567	2834.43	325.153
2012-03-07 15:04:00
2012-03-07 16:04:00	0.469771	46.3749	33.9565	17.1122	6.35344	325.596	190.342	41.971	17.5228	4.69	5934.59	572.73	6101.64	536.834	23313	3858.48	73001.8	5418.19	3658.15	335.391	1723.93	278.105	9673.53	555.596	2500.46	252.496
2012-03-07 17:04:00
2012-03-07 18:04:00	0.34041	52.1536	34.7667	15.3138	5.27011	374.386	208.789	49.4648	20.5983	4.55	6467.99	812.64	6835.29	833.187	15156.6	3699.09	26863.9	6238.01	3886.11	443.49	1935.08	352.202	9481.91	660.876	2240.56	267.956
2012-03-07 19:04:00
2012-03-07 20:04:00	0.249849	51.7195	35.7689	15.2178	5.5711	355.361	188.962	50.5136	20.7979	4.53	6321.38	792.709	6646.44	709.236	14834.6	3979.45	18463.4	5609.27	3577.45	412.622	1816.06	330.28	9349.28	649.186	2069.37	251.888
2012-03-07 21:04:00
2012-03-07 22:04:00	0.227484	45.6803	29.4887	14.3923	4.54934	295.58	162.797	45.7961	19.5248	4.6	6617.18	798.157	8090.37	808.457	17906.8	4731.82	29059.9	9061.55	3547.83	389.102	1876.2	312.072	9640.23	658.072	2194.78	273.48
2012-03-07 23:04:00
2012-03-08 00:04:00	0.215924	42.3073	29.7084	13.9984	4.57257	255.161	154.109	43.0465	18.6038	4.64	6943.83	763.704	7115.64	709.194	14608.7	3490.7	11261.6	3605.29	3542.32	375.895	2002.63	306.973	9839.88	698.429	2267.57	306.891
2012-03-08 01:04:00
2012-03-08 02:04:00	0.20901	39.7184	28.2608	14.2815	5.51316	186.852	130.392	38.5918	19.4384	4.7	6720.65	691.81	11281.3	734.064	22579	6522.2	56425.9	22009	3057.89	373.153	1765.35	301.799	9517.54	688.67	2372.13	317.199
2012-03-08 03:04:00
2012-03-08 04:04:00	0.211122	39.5526	32.9482	16.2123	6.91337	185.402	143.761	46.2679	25.4538	4.73	5906.21	662.369	9424.64	910.192	16126.9	4091.74	18682.2	3977.12	2758.85	383.178	1523.57	291.891	9342.5	724.281	2440.97	357.974
2012-03-08 05:04:00
2012-03-08 06:04:00	0.210258	40.9509	35.3254	16.4412	6.70234	183.959	147.581	47.4294	28.0681	4.71	5616.15	657.659	13301.2	870.479	15986.6	4829.36	23905.5	6006.61	2721.47	391.302	1490.08	299.354	9307.91	707.611	2695.06	356.225
2012-03-08 07:04:00
2012-03-08 08:04:00
2012-03-08 09:04:00
2012-03-08 10:04:00	0.220304	40.5292	32.9234	17.1992	6.67674	217.739	157.156	40.1156	20.3105	4.8	5151.93	481.281	5754.77	425.187	21148.7	4189.87	34715.5	3461.88	2703.79	308.219	1485.44	260.455	9371.24	655.255	2771.36	343.565
2012-03-08 11:04:00
2012-03-08 12:04:00	0.235305	45.0455	35.5489	18.2447	7.40197	277.179	168.041	41.4249	17.7943	4.75	5188.46	441.765	6992.26	369.253	21752	5271.3	68330.4	12951.2	2890.53	307.205	1487.78	268.335	9227.86	679.904	2715.94	359.09
2012-03-08 13:04:00
2012-03-08 14:04:00	0.264946	48.4736	36.7959	20.7337	8.57192	323.318	186.799	47.2419	20.87	4.82	4645.29	487.861	5080.2	430.975	19032.9	4846.25	28038.8	7223.94	2870.9	320.556	1409.03	272.099	9170.89	695.845	2639.22	349.292
2012-03-08 15:04:00
2012-03-08 16:04:00	0.313927	53.3441	38.4009	19.692	7.64777	374.807	206.217	56.8264	24.6201	4.73	5353.2	605.84	8055.46	626.302	15451	8052.69	66158.8	60678.7	2855.05	360.024	1592.64	323.985	9217.14	775.59	2550.38	340.57
2012-03-08 17:04:00
2012-03-08 18:04:00	0.304411	55.2403	38.7537	17.78	6.58451	389.456	209.654	64.5757	27.095	4.68	4875.04	803.751	4622.42	661.287	11474.1	3998.22	15841	4367.33	3381.61	511.302	1618.44	393.309	9448.54	867.403	2669.55	369.876
2012-03-08 19:04:00
2012-03-08 20:04:00	0.266294	50.8638	36.7342	16.8444	6.4878	394.856	277.492	61.3133	34.2435	4.74	6041.34	754.033	5997.18	612.82	16598.2	5939.58	50341.5	16100.8	3521.45	464.928	1693.32	361.649	9564.83	798.253	2413.2	334.137
2012-03-08 21:04:00
2012-03-08 22:04:00	0.239872	48.7478	33.1452	17.0427	6.22369	289.995	238.101	53.7178	30.4068	4.73	6200.87	753.036	11482.7	682.526	12142.6	4751.89	15292.6	11167.3	3277.77	450.714	1572.36	342.524	9698.53	813.906	2508.7	354.213
2012-03-08 23:04:00
2012-03-09 00:04:00	0.244481	45.427	34.3769	16.4856	6.31512	268.863	271.08	53.2216	35.8681	4.74	4836.48	744.159	6129.94	647.017	13032.8	3981.34	14816.9	4388.73	3009.44	414.504	1553.62	332.653	9468.67	805.494	2268.48	325.785
2012-03-09 01:04:00
2012-03-09 02:04:00	0.221098	41.4445	31.8191	16.1703	5.83523	228.632	240.934	50.9507	35.6368	4.73	5352.6	707.798	7089.93	602.649	14109.9	4154.16	20373.4	4295.52	2900.82	401.885	1554.16	318.028	9537.5	797.703	2474.3	338.367
2012-03-09 03:04:00
2012-03-09 04:04:00	0.220306	40.2213	30.3764	16.2281	6.48849	221.757	239.688	49.8155	35.0582	4.71	4975.17	596.085	7736.09	476.758	14065.5	4872.88	16095	9497.58	2750.36	387.356	1452.96	296.96	9334.57	770.216	2420.85	364.106
2012-03-09 05:04:00
2012-03-09 06:04:00	0.217288	39.5548	32.5653	16.2157	6.03107	183.883	167.788	45.0415	28.4341	4.71	5220.9	653.985	7297.43	850.009	17617.6	4712.69	37644	5871.89	2712.56	382.545	1464.61	290.877	9258.16	724.507	2457.57	332.354
2012-03-09 07:04:00
2012-03-09 08:04:00	0.202401	39.6671	30.6285	16.3863	5.98372	193.667	173.095	44.0602	27.3358	4.71	4112.17	535.359	4902.31	444.839	16175.2	4649.35	24323.4	7883.6	2659.03	393.358	1424.56	308.333	9212.13	737.147	2507.06	374.188
2012-03-09 09:04:00
2012-03-09 10:04:00	0.217009	43.2515	34.0735	18.0182	7.23782	232.572	179.652	41.6522	21.0755	4.73	4606.68	496.822	5333.4	520.864	16117.9	3736.68	26965.7	3158.01	2746.32	329.264	1319.09	271.148	8730.85	650.237	2453.7	333.037
2012-03-09 11:04:00
2012-03-09 12:04:00	0.259986	44.8543	34.4898	19.9161	8.19804	279.346	180.847	39.1585	18.0284	4.82	5117.66	409.144	6586.59	364.142	16615.2	4220.49	15816.8	3673.74	2982	286.548	1370.5	238.152	9100.84	628.669	3053.1	396.943
2012-03-09 13:04:00
2012-03-09 14:04:00	0.299072	48.8554	35.8829	20.622	8.57431	352.895	215.84	41.259	17.5429	4.79	5196.11	450.858	5558.19	436.04	21284.9	4090.48	51663.1	4233.83	3232.83	295.411	1502.55	258.642	8765.29	596.192	2605.58	317.753
2012-03-09 15:04:00
2012-03-09 16:04:00	0.346507	53.2893	37.9513	20.9236	8.6925	434.87	239.408	48.9637	20.7673	4.73	5733.65	583.492	6566.21	577.086	16133.4	3586.88	27545.2	5045.27	3703.67	381.653	1558.06	312.611	9646.68	669.245	2453.12	290.565
2012-03-09 17:04:00
2012-03-09 18:04:00	0.387987	61.078	41.0184	17.789	6.91662	475.687	257.043	55.0759	23.6271	4.65	6032.32	810.806	5655.13	734.302	13064.4	4137.12	21963.5	5549.53	3865.96	480.821	1794.46	387.726	9926.48	777.503	2583.97	328.857
2012-03-09 19:04:00
2012-03-09 20:04:00	0.344164	52.3439	36.2196	16.6042	6.05958	371.893	207.373	51.1826	22.8525	4.64	5596.33	709.095	6960.06	656.183	12720.8	3907.87	23435.5	5273.43	3744.3	472.054	1614.75	361.557	9802.21	740.848	2326.36	292.811
2012-03-09 21:04:00
2012-03-09 22:04:00	0.277274	53.7759	35.3803	15.849	5.49231	312.339	210.41	47.6444	23.7638	4.61	5294.59	727.317	5912.14	655.809	13222.2	3813.44	24850.9	4093.97	3636.62	442.946	1643.9	348.405	9879.42	746.713	2163.6	299.257
2012-03-09 23:04:00
2012-03-10 00:04:00	0.231696	44.696	33.4731	15.8842	5.58281	231.296	201.231	48.3962	28.8971	4.65	4687.3	652.948	4509.82	505.491	12656	3626.11	28033.6	4485.69	3273.09	464.593	1609.52	340.665	9854.28	766.155	2513.89	329.925
2012-03-10 01:04:00
2012-03-10 02:04:00	0.226998	42.1728	30.6924	16.4358	6.22551	216.231	210.515	50.1095	31.6247	4.73	5824.24	691.284	9299.63	824.288	22550.5	11315.7	84181.3	52033.8	2732.45	396.379	1448.72	305.74	9312.82	788.391	2262.29	335.783
2012-03-10 03:04:00
2012-03-10 04:04:00	0.215499	40.2391	34.0942	16.837	7.25551	251.077	250.334	57.4338	38.7319	4.79	5758.36	635.311	7658.07	868.087	16444.3	4461.61	21181.2	4061.01	2377.14	366.473	1434.6	302.896	9170.13	808.223	2569.74	383.579
2012-03-10 05:04:00
2012-03-10 06:04:00	0.215652	39.0169	28.741	16.8104	6.20511	257.38	250.459	57.515	38.4261	4.78	5867.19	687.071	9082.99	1292.37	23023	6098.86	71654.5	19452.2	2516.81	384.462	1508.94	317.436	8532.67	703.331	1922.97	296.75
2012-03-10 07:04:00
2012-03-10 08:04:00	0.235536	40.7721	31.8857	16.1814	6.12174	250.349	229.871	49.7232	32.1667	4.78	4618.26	530	6259.11	507.659	15730.2	4378.83	24998.7	4965.1	2568.92	384.103	1284.23	303.357	8928.67	731.565	2575.03	356.052
2012-03-10 09:04:00
2012-03-10 10:04:00	0.282694	41.5155	31.1466	17.633	6.44273	280.848	222.151	42.0905	22.8143	4.78	4748.45	426.413	5425.25	395.826	18191.1	5138	47736.5	15392.1	2691.61	305.199	1280.43	254.401	8704.21	659.394	2545.03	384.668
2012-03-10 11:04:00
2012-03-10 12:04:00	0.278941	44.2867	33.183	19.7451	7.94057	327.1	216.668	41.1917	19.6367	4.82	4908.81	421.674	6253	483.768	17234	4303.05	33669.6	5788.17	3022.96	295.237	1389.53	248.591	9009.43	656.077	2988.36	383.214
2012-03-10 13:04:00
2012-03-10 14:04:00	0.306966	45.5208	34.4488	21.3029	8.60175	338.498	228.311	40.3122	18.6571	4.83	4306.32	353.715	3261.69	272.019	13576	3766.4	14025.7	6516.81	2974.1	271.286	1325.94	221.347	8822.65	572.951	2669.67	305.148
2012-03-10 15:04:00
2012-03-10 16:04:00
2012-03-10 17:04:00
2012-03-10 18:04:00	0.375467	50.2069	37.1882	18.1155	7.20861	477.313	288.514	57.1403	28.0681	4.69	5991.46	652.728	24014.9	512.451	14936	5525.99	29613	19520.5	3421.06	453.661	1535.48	373.224	8787.02	668.045	2417.95	285.127
2012-03-10 19:04:00
2012-03-10 20:04:00	0.299192	47.7885	33.2756	16.223	6.22115	409.082	252.994	57.2803	29.6114	4.69	5190.78	681.964	6434.53	673.585	12482.8	3800.08	32476.1	5300.36	3543.63	467.184	1452.86	351.123	8900.01	647.155	2149.68	266.191
2012-03-10 21:04:00
2012-03-10 22:04:00	0.241859	47.3577	34.1178	15.4351	5.25509	315.374	236.147	48.807	27.0872	4.68	5162.91	682.098	4702.51	531.813	23203.2	6768.82	98326.3	33446.9	3454.93	434.153	1443.12	334.609	9141.52	686.8	2287.91	283.111
2012-03-10 23:04:00
2012-03-11 00:04:00
2012-03-11 01:04:00
2012-03-11 02:04:00	0.234463	41.5399	31.7574	14.9562	5.18816	234.064	227.114	42.9866	27.974	4.71	4238.02	510.942	4708.25	420.12	14349.8	4849.63	24403.2	10451.3	3048.5	373.423	1474.45	295.764	9015.77	725.975	2429.51	320.568
2012-03-11 03:04:00
2012-03-11 04:04:00	0.246439	38.853	29.4321	14.4406	5.10068	216.524	229.597	41.3365	28.9781	4.65	4090.83	462.373	4528.69	417.815	14757.5	3218.4	16426.9	2373.3	2883.43	351.887	1400.65	278.668	8930.06	686.153	2338.98	331.985
2012-03-11 05:04:00
2012-03-11 06:04:00	0.250448	39.4543	30.5726	14.6612	5.25346	204.815	227.496	38.7667	27.851	4.71	4345.95	464.86	3969.93	362.374	18483.4	4142.35	23821.9	4702.51	2821.51	335.361	1417.93	265.562	8897.17	590.105	2390.77	297.106
2012-03-11 07:04:00
2012-03-11 08:04:00
2012-03-11 09:04:00
2012-03-11 10:04:00	0.287663	41.9219	32.4298	16.7908	6.37517	254.231	168.942	34.8242	15.4221	4.75	4491.12	369.094	3884.49	364.856	26742.2	5526.36	42287	14372.6	3024.6	270.375	1318.38	216.037	9277.37	582.37	2920.57	329.968
2012-03-11 11:04:00
2012-03-11 12:04:00	0.280327	43.5889	34.3436	19.2897	7.76337	311.28	193.233	35.2009	15.8366	4.8	4170.68	313.917	2925.9	235.56	23294.2	5012.98	25758.8	7595.58	3123.58	243.681	1264.54	191.499	9340.89	563.645	2981.07	319.902
2012-03-11 13:04:00
2012-03-11 14:04:00	0.453431	46.3355	34.3456	20.8551	8.34785	368.781	213.259	36.8187	15.1545	4.85	4734.79	317.596	5531.68	330.614	14790.8	3029.69	12639.9	1932	3305.26	240.698	1392.37	200.21	9735.51	559.816	3162.61	259.723
2012-03-11 15:04:00
2012-03-11 16:04:00	0.497203	47.3383	34.2148	18.7811	7.42116	432.348	246.232	43.3385	18.5261	4.69	5409.1	466.486	5728.1	452.556	15830	4609.59	18887.7	8976.85	3474.69	311.534	1460.23	270.301	9208.98	596.331	2858.26	295.066
2012-03-11 17:04:00
2012-03-11 18:04:00	0.509308	48.9268	34.7584	15.7299	6.12903	573.501	365.525	58.7165	31.4515	4.62	5581.07	656.305	5141.19	613.042	12081.5	4314.33	18189.2	7856.64	3502.45	402.87	1679.08	354.617	8926.67	678.997	2599.27	352.308
2012-03-11 19:04:00
2012-03-11 20:04:00	0.445915	49.5361	33.8179	14.6422	5.19932	424.283	279.288	51.7799	27.2427	4.6	5917	641.288	4845.68	539.108	12720.1	3689.79	14042.4	3592.15	3616.72	411.639	1593.09	342.837	9078.18	675.139	2447.43	302.992
2012-03-11 21:04:00
2012-03-11 22:04:00	0.393646	47.1487	31.5837	14.4087	4.97906	321.014	267.721	44.3747	26.6805	4.66	6107.18	634.171	7125.25	569.104	13031.7	3886.28	16053.6	4328.9	3497.16	383.762	1578.9	318.1	9383.33	675.756	2609.83	282.724
2012-03-11 23:04:00
2012-03-12 00:04:00	0.39167	45.2577	32.1588	14.6931	5.23442	255.784	215.091	40.5893	23.9059	4.65	5305.51	533.394	6163.19	506.471	18144	5281.29	32775.7	7781.2	3255.86	357.534	1510.74	292.403	9311.42	670.065	2592.82	317.124
2012-03-12 01:04:00
2012-03-12 02:04:00	0.387589	44.0289	31.3854	15.0563	5.81288	226.601	224.03	39.6993	25.5701	4.68	4749.45	499.233	4824.63	516.091	17695.9	5282.96	29304	12955.3	3124.27	353.78	1517.49	277.478	9308.35	677.707	2454.8	322.952
2012-03-12 03:04:00
2012-03-12 04:04:00	0.350652	42.48	33.6964	14.5602	5.52107	217.574	251.415	38.4958	27.7142	4.62	4665.66	504.058	4907.97	652.674	13877.2	3475.97	13721.2	4375.74	2961.82	329.546	1432.46	263.971	9041.04	621.255	2446.52	303.217
2012-03-12 05:04:00
2012-03-12 06:04:00	0.331994	39.9587	31.1261	14.5842	5.3984	183.066	172.855	37.4408	23.9159	4.61	4425.56	452.357	5267.39	424.159	18823.2	5301.84	63041.6	18584.6	2765.03	334.009	1368.55	267.924	8728.25	596.413	2378.51	288.747
2012-03-12 07:04:00
2012-03-12 08:04:00	0.280431	39.3526	28.8087	14.7211	4.99318	181.778	142.161	35.8252	19.0542	4.59	4044.65	457.68	3193.03	382.405	14269.1	3865.15	19213	4049.54	2732.7	330.947	1334.82	264.857	8981.7	627.144	2661.45	344.904
2012-03-12 09:04:00
2012-03-12 10:04:00	0.352362	42.3531	32.8226	16.0393	5.42402	222.441	136.731	34.0995	13.1619	4.61	4314.86	352.031	4654.16	328.352	21647.9	5121.24	28817.4	8591.22	2774.75	262.692	1225.42	208.731	8950.28	600.686	2911.94	366.165
2012-03-12 11:04:00
2012-03-12 12:04:00	0.451582	44.5746	33.0965	17.9665	6.57106	280.403	156.884	34.0238	13.7917	4.69	4494.07	301.786	3652.14	258.367	39082.2	6493.94	41020.2	7113.53	3081.84	230.913	1345.91	184.755	9472.91	551.268	2996.98	313.53
2012-03-12 13:04:00
2012-03-12 14:04:00	0.575291	46.153	33.5507	19.6097	7.3213	333.564	182.905	35.7862	14.5632	4.67	5015.07	334.992	5961.08	346.947	35692.2	8424.62	56913.6	14749	3288.88	256.35	1422.88	215.998	9246.59	536.817	2765.91	240.274
2012-03-12 15:04:00
2012-03-12 16:04:00	0.644332	50.6093	36.4537	19.0621	7.31011	389.646	200.41	39.7415	14.9652	4.73	5024.9	467.518	3367.7	376.241	13648.9	2983.14	22996.6	2831.63	3602.22	323.868	1482.96	284.922	9838.35	563.698	2471.19	256.6
2012-03-12 17:04:00
2012-03-12 18:04:00	0.669171	52.3572	35.4679	16.0765	5.766	562.565	353.574	55.7629	28.9852	4.65	5355.6	614.255	4764.03	548.401	11847.9	3149.69	17162.9	5939.08	3681.04	412.555	1667.42	356.256	9769.92	603.604	2411.44	267.989
2012-03-12 19:04:00
2012-03-12 20:04:00	0.593865	50.9677	34.4732	15.0009	5.22595	470.187	297.219	53.7887	27.4431	4.62	5434.62	627.961	4624.43	517.212	13079.4	2950.38	20840.3	2978.26	3749.53	412.661	1610.5	334.993	9862.1	605.167	2425.65	264.613
2012-03-12 21:04:00
2012-03-12 22:04:00	0.37382	47.0422	31.3854	13.9568	4.69699	336.394	241.702	43.7674	23.927	4.69	5782.06	527.682	6070.77	405.09	11308.6	2969.23	9752.69	2866.33	3744.3	377.523	1663.27	302.44	10064.5	563.153	2326.36	219.082
2012-03-12 23:04:00
2012-03-13 00:04:00	0.374685	45.3591	31.1029	13.6838	4.31262	280.346	234.584	39.9453	23.8473	4.7	5322.94	565.51	4189.93	510.552	20320	5249.27	34443	13298.5	3387.87	325.874	1445.37	250.097	9903.03	585.326	2205.88	230.163
2012-03-13 01:04:00
2012-03-13 02:04:00	0.412245	44.233	32.2087	13.779	4.47226	258.205	237.402	39.2459	23.5156	4.61	4991.57	486.424	5218.06	477.787	17947.8	3843.04	22017.2	5212.59	3521.91	345.096	1452.57	249.143	9486.09	570.362	2124.9	224.749
2012-03-13 03:04:00
2012-03-13 04:04:00	0.37685	43.7418	33.391	14.1197	4.80018	258.286	261.837	41.2924	27.832	4.62	4133.13	426.351	4012.88	351.998	12724.9	2552.39	9101.04	2093.15	3001.72	313.545	1395.77	238.149	9400.73	607.79	2353.82	296.034
2012-03-13 05:04:00
2012-03-13 06:04:00	0.360293	42.3661	32.9683	14.2642	4.9929	209.002	174.749	37.9196	22.2256
2012-03-13 07:04:00
2012-03-13 08:04:00
2012-03-13 09:04:00
2012-03-13 10:04:00
2012-03-13 11:04:00
2012-03-13 12:04:00
2012-03-13 13:04:00
2012-03-13 14:04:00
2012-03-13 15:04:00
2012-03-13 16:04:00
2012-03-13 17:04:00
2012-03-13 18:04:00
2012-03-13 19:04:00
2012-03-13 20:04:00	0.524895	50.2852	33.4466	14.0379	4.7671	432.257	224.321	48.3361	19.3637	4.58	4866.64	541.823	5840.27	684.947	13476.1	3072.56	19816.9	4009.26	3492.34	340.281	1529.8	273.275	9551.52	576.601	2344.88	229.203
2012-03-13 21:04:00
2012-03-13 22:04:00	0.416164	48.3418	33.2099	13.7127	4.32274	343.148	222.093	43.2375	21.1469	4.58	5316.53	561.254	4382.86	498.82	14048.9	3055.48	16348.8	2807.97	3497.07	332.906	1478.47	261.809	9654.73	571.785	2390.09	230.206
2012-03-13 23:04:00
2012-03-14 00:04:00	0.370803	45.4911	31.4767	13.6021	4.45805	268.854	204.531	38.2246	20.0832	4.58	4728.48	463.22	3793.77	449.011	16838.7	2723.29	20459.5	2532.89	3341.4	315.787	1414.29	237.218	9422.64	553.283	2329.14	237.91
2012-03-14 01:04:00
2012-03-14 02:04:00	0.322177	42.3238	30.239	13.8608	4.48033	238.445	220.285	41.953	23.4275	4.42	4372.73	490.114	4949.65	447.264	16982.5	3323.66	29687.5	4961.06	3177.25	322.065	1326.84	230.077	9039.05	576.805	2171.94	238.255
2012-03-14 03:04:00
2012-03-14 04:04:00	0.309792	41.0676	31.1024	13.8517	4.67331	215.496	221.853	39.3736	26.2222	4.51	4102.6	436.533	3515.48	362.635	16278.1	4405.49	27504.9	13016.5	2875.42	305.295	1282.1	225.046	8920.46	526.025	2299.06	240.726
2012-03-14 05:04:00
2012-03-14 06:04:00	0.302367	38.3389	28.905	14.4749	5.24621	176.87	140.974	38.7926	21.4182	4.46	3504.14	425.387	2906.52	305.082	13195.4	3556.68	14752.2	6903.93	2726.55	334.503	1274.24	248.257	8798.22	538.616	2362.74	256.997
2012-03-14 07:04:00
2012-03-14 08:04:00	0.269448	38.9643	31.2316	13.8219	4.78585	185.262	140.931	34.2128	17.3339	4.48	3889.56	398.249	3440.38	291.887	21577.3	4397.43	26447.5	5989.91	2737.54	286.349	1214	210.162	8634.83	478.882	2403.12	238.094
2012-03-14 09:04:00
2012-03-14 10:04:00	0.312967	42.0003	32.5667	14.9181	4.95981	237.839	141.602	32.064	11.9232	4.59	4719.62	350.537	5141.68	353.625	19017.6	3752.06	17876.9	6600.3	2921.99	228.59	1220.49	173.885	8928.18	462.695	2701.57	263.193
2012-03-14 11:04:00
2012-03-14 12:04:00	0.401595	44.2244	33.1984	16.7524	5.71913	292.513	158.269	32.1741	11.5418	4.63	4622.7	300.027	3772.71	291.072	24833.8	4160.93	27830.7	6706.67	3065.97	204.248	1188.13	152.974	9254.21	440.088	2524.39	232.868
2012-03-14 13:04:00
2012-03-14 14:04:00	0.454565	44.8981	32.2	17.5972	5.93009	354.788	186.052	34.6359	12.8023	4.62	5498.71	364.741	5069.19	459.61	25938.4	4565.8	30055.1	6556.99	3350.75	224.984	1293.31	177.156	9494.53	465.56	2811.76	248.982
2012-03-14 15:04:00
2012-03-14 16:04:00	0.473091	47.1568	33.0034	16.1229	5.51416	448.999	283.43	38.8011	17.4381	4.67	5598.34	386.122	3797.6	325.682	22028.3	4946.92	39629.9	13925.4	3606.8	255.062	1492.66	224.56	10108.4	509.712	3153.71	263.969
2012-03-14 17:04:00
2012-03-14 18:04:00	0.516176	50.046	31.6987	13.6004	4.25988	582.07	333.552	49.0048	21.9757	4.17	5751.56	531.545	4082.53	489.787	11017.3	2277.47	4682.19	1060.82	3869.24	366.742	1672.98	306.44	10191.7	557.395	2441.93	250.643
2012-03-14 19:04:00
2012-03-14 20:04:00
2012-03-14 21:04:00
2012-03-14 22:04:00	0.564455	51.7402	33.0005	13.5545	4.03592	323.491	217.57	40.7046	19.4782	4.22	5071.75	479.651	4245.4	438.047	14747.8	2236.1	8828.97	1697.05	3564.09	327.973	1616.81	244.787	9966.61	516.052	2132.3	212.078
2012-03-14 23:04:00
2012-03-15 00:04:00	0.421271	46.8505	32.8002	13.1181	4.15926	275.375	227.657	37.0974	20.5318	4.28	4894.39	436.838	3659.21	402.268	15890.6	2230.79	11539.2	2071.77	3391.75	303.783	1729.71	234.03	9334.86	438.913	1929.01	136.175
2012-03-15 01:04:00
2012-03-15 02:04:00	0.314861	43.7905	31.1874	13.007	4.26641	214.406	186.891	33.0582	18.8054	4.27	4543.72	426.704	4265.46	413.767	16126.1	4448.14	13748	27772.6	3227.62	304.806	1719.02	229.48	9065.15	432.707	1901.82	142.7
2012-03-15 03:04:00
2012-03-15 04:04:00	0.298002	41.5426	29.9866	13.0721	4.14554	201.322	187.458	33.2453	19.6956	4.46	4694.9	411.639	3910	394.94	16934.7	2378.08	16985.8	2968.56	3037.57	278.517	1578.3	209.298	8856.24	425.184	1968.72	151.18
2012-03-15 05:04:00
2012-03-15 06:04:00	0.314822	39.4556	29.5267	13.4594	4.44215	204.743	206.585	35.6705	24.1288	4.35	4520.09	458.19	5643.94	441.072	21495.2	5801.15	41812.5	25845.8	2921.5	303.35	1549.58	224.246	8677.8	425.809	2076.61	157.745
2012-03-15 07:04:00
2012-03-15 08:04:00	0.4523	40.3011	30.3828	15.1698	5.42088	200.354	145.921	38.5817	19.265
2012-03-15 09:04:00
2012-03-15 10:04:00	0.291093	40.5019	32.2891	15.482	5.99474	234.593	142.172	35.9231	15.0056	4.53	5057.59	406.009	5675.17	349.136	14366	2571.86	9693.62	3713.65	2927.58	273.876	1292.99	219.62	8787.28	420.269	2459.71	184.808
2012-03-15 11:04:00
2012-03-15 12:04:00	0.284257	40.6253	30.9247	17.141	6.61643	267.399	146.86	33.0113	12.6261	4.55	5332.06	358.132	6299.4	330.312	23525.4	3570.5	56545.3	6508.39	2982.53	232.519	1226.03	189.586	8753.99	396.717	2534.93	192.468
2012-03-15 13:04:00
2012-03-15 14:04:00	0.30521	44.2368	32.2079	15.6753	5.73919	316.588	174.706	48.3288	21.1105	4.28	4942.75	576.834	5092.74	539.124	12903	3546.09	27515.8	10147.8	3216.12	387.175	1378.13	307.646	8439.27	467.098	1889.59	165.666
2012-03-15 15:04:00
2012-03-15 16:04:00	0.286781	49.0032	34.9945	15.2959	5.63537	372.868	190.034	53.6935	22.0827	4.17	4820.87	634.376	4475.95	571.834	10339.9	2731.68	9144.31	2471.4	3489.84	430.544	1450.95	333.422	8740.76	513.125	2013.83	193.213
2012-03-15 17:04:00
2012-03-15 18:04:00	0.512379	51.0154	32.8358	14.8168	4.98963	391.722	194.989	50.3749	19.8191	4.22	5554.42	629.268	4501.81	537.793	12069.5	2646.48	12084.6	2161.66	3527.12	397.105	1502.23	312.065	8883.24	489.044	2045.39	187.378
2012-03-15 19:04:00
2012-03-15 20:04:00	0.316575	45.3663	28.7094	13.4171	4.20223	386.095	238.713	51.9128	24.3406	4.31	6038.45	597.561	4757.94	515.224	13384.2	2892.16	15946.5	4697.48	3592.59	378.178	1622.32	298.971	8990.44	480.834	1951.81	178.625
2012-03-15 21:04:00
2012-03-15 22:04:00	0.297459	42.4666	27.9621	13.4357	4.23128	336.868	229.479	49.4356	24.0396	4.36	5758.28	570.991	5809.31	465.808	14544.7	2753.21	19035.5	2861.54	3402.42	357.079	1552.82	278.592	9017.08	489.423	1930.8	181.794
2012-03-15 23:04:00
2012-03-16 00:04:00	0.292783	40.1163	28.0818	13.6865	4.64966	294.918	234.514	47.933	26.5013	4.37	5196.56	550.49	4222.62	415.824	12732.4	2700.67	14394.9	2248.04	3241.04	343.917	1515.58	269.138	9212.85	499.637	1967.3	193.046
2012-03-16 01:04:00
2012-03-16 02:04:00	0.269902	40.6938	29.163	13.1727	4.33083	236.553	217.173	40.9976	24.1298	4.19	4571.73	464.537	4415.81	428.843	13984.7	2594.46	14829.1	2789.05	3019.32	314.231	1394.88	230.728	8693.5	468.518	1788.32	183.224
2012-03-16 03:04:00
2012-03-16 04:04:00	0.256876	39.6831	27.6295	12.973	3.96536	214.376	223.352	37.0288	23.6331	4.08	4621.65	399.516	5417.25	360.578	16412	2294.63	18054.2	2862.08	2863.36	267.332	1382.31	189.24	8371.62	419.684	1863.7	175.467
2012-03-16 05:04:00
2012-03-16 06:04:00	0.269929	39.3403	30.1861	13.4023	4.49782	205.373	228.699	38.2333	27.0939	4.24	4634.72	460.186	5129.01	373.694	17560.8	2888.19	24500.5	4786.26	2878.54	299.076	1376.35	217.044	8476.35	437.025	2017.85	193.288
2012-03-16 07:04:00
2012-03-16 08:04:00	0.267057	37.8563	29.0898	13.8638	4.60754	208.543	183.76	38.8482	22.771	4.31	4743.41	464.587	5923.12	476.396	15764.1	3484.06	21192	8384.55	2876.26	310.095	1278.57	235.24	8378.35	417.607	2125.13	180.929
2012-03-16 09:04:00
2012-03-16 10:04:00	0.273981	39.6603	30.6467	15.1215	5.54469	250.934	178.333	40.9306	19.2116	4.39	4861.75	471.409	8070.53	402.449	12186.6	2770.48	12574.5	3746.78	2944.95	322.286	1265.84	250.442	8543.32	433.93	2102.26	189.125
2012-03-16 11:04:00
2012-03-16 12:04:00
2012-03-16 13:04:00
2012-03-16 14:04:00
2012-03-16 15:04:00
2012-03-16 16:04:00
2012-03-16 17:04:00
2012-03-16 18:04:00
2012-03-16 19:04:00
2012-03-16 20:04:00
2012-03-16 21:04:00
2012-03-16 22:04:00
2012-03-16 23:04:00
2012-03-17 00:04:00
2012-03-17 01:04:00
2012-03-17 02:04:00
2012-03-17 03:04:00
2012-03-17 04:04:00
2012-03-17 05:04:00
2012-03-17 06:04:00
2012-03-17 07:04:00
2012-03-17 08:04:00
2012-03-17 09:04:00
2012-03-17 10:04:00
2012-03-17 11:04:00
2012-03-17 12:04:00
2012-03-17 13:04:00
2012-03-17 14:04:00
2012-03-17 15:04:00
2012-03-17 16:04:00
2012-03-17 17:04:00
2012-03-17 18:04:00
2012-03-17 19:04:00
2012-03-17 20:04:00
2012-03-17 21:04:00
2012-03-17 22:04:00
2012-03-17 23:04:00
2012-03-18 00:04:00
2012-03-18 01:04:00
2012-03-18 02:04:00
2012-03-18 03:04:00
2012-03-18 04:04:00
2012-03-18 05:04:00
2012-03-18 06:04:00
2012-03-18 07:04:00
2012-03-18 08:04:00
2012-03-18 09:04:00
2012-03-18 10:04:00
2012-03-18 11:04:00
2012-03-18 12:04:00
2012-03-18 13:04:00
2012-03-18 14:04:00
2012-03-18 15:04:00
2012-03-18 16:04:00
2012-03-18 17:04:00
2012-03-18 18:04:00
2012-03-18 19:04:00
2012-03-18 20:04:00
2012-03-18 21:04:00
2012-03-18 22:04:00
2012-03-18 23:04:00
2012-03-19 00:04:00
2012-03-19 01:04:00
2012-03-19 02:04:00
2012-03-19 03:04:00
2012-03-19 04:04:00
2012-03-19 05:04:00
2012-03-19 06:04:00
2012-03-19 07:04:00
2012-03-19 08:04:00
2012-03-19 09:04:00
2012-03-19 10:04:00
2012-03-19 11:04:00
2012-03-19 12:04:00
2012-03-19 13:04:00
2012-03-19 14:04:00
2012-03-19 15:04:00
2012-03-19 16:04:00
2012-03-19 17:04:00
2012-03-19 18:04:00
2012-03-19 19:04:00
2012-03-19 20:04:00
2012-03-19 21:04:00
2012-03-19 22:04:00
2012-03-19 23:04:00
2012-03-20 00:04:00
2012-03-20 01:04:00
2012-03-20 02:04:00
2012-03-20 03:04:00
2012-03-20 04:04:00
2012-03-20 05:04:00
2012-03-20 06:04:00
2012-03-20 07:04:00
2012-03-20 08:04:00
2012-03-20 09:04:00
2012-03-20 10:04:00
2012-03-20 11:04:00
2012-03-20 12:04:00
2012-03-20 13:04:00
2012-03-20 14:04:00
2012-03-20 15:04:00
2012-03-20 16:04:00
2012-03-20 17:04:00
2012-03-20 18:04:00
2012-03-20 19:04:00
2012-03-20 20:04:00
2012-03-20 21:04:00
2012-03-20 22:04:00
2012-03-20 23:04:00
2012-03-21 00:04:00
2012-03-21 01:04:00
2012-03-21 02:04:00
2012-03-21 03:04:00
2012-03-21 04:04:00
2012-03-21 05:04:00
2012-03-21 06:04:00
2012-03-21 07:04:00
2012-03-21 08:04:00
2012-03-21 09:04:00
2012-03-21 10:04:00
2012-03-21 11:04:00
2012-03-21 12:04:00
2012-03-21 13:04:00
2012-03-21 14:04:00
2012-03-21 15:04:00
2012-03-21 16:04:00
2012-03-21 17:04:00
2012-03-21 18:04:00
2012-03-21 19:04:00
2012-03-21 20:04:00
2012-03-21 21:04:00
2012-03-21 22:04:00
2012-03-21 23:04:00
2012-03-22 00:04:00
2012-03-22 01:04:00
2012-03-22 02:04:00
2012-03-22 03:04:00
2012-03-22 04:04:00
2012-03-22 05:04:00
2012-03-22 06:04:00
2012-03-22 07:04:00
2012-03-22 08:04:00
2012-03-22 09:04:00
2012-03-22 10:04:00
2012-03-22 11:04:00
2012-03-22 12:04:00
2012-03-22 13:04:00
2012-03-22 14:04:00
2012-03-22 15:04:00
2012-03-22 16:04:00
2012-03-22 17:04:00
2012-03-22 18:04:00
2012-03-22 19:04:00
2012-03-22 20:04:00
2012-03-22 21:04:00
2012-03-22 22:04:00
2012-03-22 23:04:00
2012-03-23 00:04:00
2012-03-23 01:04:00
2012-03-23 02:04:00
2012-03-23 03:04:00
2012-03-23 04:04:00
2012-03-23 05:04:00
2012-03-23 06:04:00
2012-03-23 07:04:00
2012-03-23 08:04:00
2012-03-23 09:04:00
2012-03-23 10:04:00
2012-03-23 11:04:00
2012-03-23 12:04:00
2012-03-23 13:04:00
2012-03-23 14:04:00
2012-03-23 15:04:00
2012-03-23 16:04:00
2012-03-23 17:04:00
2012-03-23 18:04:00
2012-03-23 19:04:00
2012-03-23 20:04:00
2012-03-23 21:04:00
2012-03-23 22:04:00
2012-03-23 23:04:00
2012-03-24 00:04:00
2012-03-24 01:04:00
2012-03-24 02:04:00
2012-03-24 03:04:00
2012-03-24 04:04:00
2012-03-24 05:04:00
2012-03-24 06:04:00
2012-03-24 07:04:00
2012-03-24 08:04:00
2012-03-24 09:04:00
2012-03-24 10:04:00
2012-03-24 11:04:00
2012-03-24 12:04:00
2012-03-24 13:04:00
2012-03-24 14:04:00
2012-03-24 15:04:00
2012-03-24 16:04:00
2012-03-24 17:04:00
2012-03-24 18:04:00
2012-03-24 19:04:00
2012-03-24 20:04:00
2012-03-24 21:04:00
2012-03-24 22:04:00
2012-03-24 23:04:00
2012-03-25 00:04:00
2012-03-25 01:04:00
2012-03-25 02:04:00
2012-03-25 03:04:00
2012-03-25 04:04:00
2012-03-25 05:04:00
2012-03-25 06:04:00
2012-03-25 07:04:00
2012-03-25 08:04:00
2012-03-25 09:04:00
2012-03-25 10:04:00
2012-03-25 11:04:00
2012-03-25 12:04:00
2012-03-25 13:04:00
2012-03-25 14:04:00
2012-03-25 15:04:00
2012-03-25 16:04:00
2012-03-25 17:04:00
2012-03-25 18:04:00
2012-03-25 19:04:00
2012-03-25 20:04:00
2012-03-25 21:04:00
2012-03-25 22:04:00
2012-03-25 23:04:00
2012-03-26 00:04:00
2012-03-26 01:04:00
2012-03-26 02:04:00
2012-03-26 03:04:00
2012-03-26 04:04:00
2012-03-26 05:04:00
2012-03-26 06:04:00
2012-03-26 07:04:00
2012-03-26 08:04:00
2012-03-26 09:04:00
2012-03-26 10:04:00
2012-03-26 11:04:00
2012-03-26 12:04:00	0.243317	45.3731	31.9957	16.9186	6.15001	346.968	219.235	36.5401	16.8133	4.75	8217.04	461.58	12911.4	906.85	31921.6	8696.32	32240.7	12103.5	3437.94	251.84	1258.89	191.08	8287.71	390.226	2509.5	163.165
2012-03-26 13:04:00
2012-03-26 14:04:00	0.540011	47.9493	32.3006	18.4229	6.90027	345.501	202.763	33.7546	13.834	4.78	6629.33	362.442	5431.06	488.014	39951.7	4095.36	73445.4	5810.16	3659.1	238.328	1330.23	177.58	8614.72	368.151	2669.3	145.398
2012-03-26 15:04:00
2012-03-26 16:04:00	0.554957	49.3964	33.1801	18.4797	6.95139	365.848	209.987	34.5224	14.3669	4.76	7040.64	433.724	5495.36	644.491	21516.5	4234.51	24466.8	7376.62	4070.84	285.124	1588.26	212.834	9825.76	384.169	2064.7	143.133
2012-03-26 17:04:00
2012-03-26 18:04:00	0.591832	51.9331	33.4657	16.5888	6.24069	446.126	280.641	42.4275	18.3328	4.67	8385.6	537.29	5090.46	437.42	13116.4	2615.38	11616.2	4963.53	4193.87	369.326	1734.22	284.474	10165.5	433.478	2150.03	164.621
2012-03-26 19:04:00
2012-03-26 20:04:00	0.587077	50.6715	31.1951	14.6117	5.18612	453.978	297.24	51.3208	24.6994	4.63	8585.73	656.145	5712.77	472.796	15499.6	2774.11	13713.4	3832.66	4336.76	423.581	1977.8	319.214	10508.6	493.232	2134.43	164.591
2012-03-26 21:04:00
2012-03-26 22:04:00	0.509261	47.9934	29.0059	13.1721	4.13149	442.608	292.852	50.0787	24.4368	4.67	7183.28	530.108	5759.35	545.1	13119.4	2282.11	7738.7	2290.99	4208.44	370.853	1860.69	265.222	10138.7	482.068	1956.59	160.287
2012-03-26 23:04:00
2012-03-27 00:04:00	0.457971	45.3127	26.9634	12.6374	3.52037	421.3	290.586	48.3491	23.8161	4.67	7082.7	500.656	4029.46	361.489	18431.6	3352.72	17196.3	6034.03	3811.23	321.676	1561.51	224.748	9506.34	487.866	2114.1	178.931
2012-03-27 01:04:00
2012-03-27 02:04:00	0.415168	43.7294	25.953	12.8073	3.90682	393.476	290.008	47.4654	24.4023	4.66	7193.51	548.303	4924.78	425.75	14019.8	2681.89	9624.67	5523.88	3605.22	322.471	1502.16	234.885	9317.83	480.392	2065.8	182.019
2012-03-27 03:04:00
2012-03-27 04:04:00	0.43074	43.2865	27.3986	13.5204	4.38327	383.771	296.593	49.0991	26.9436	4.68	6299.61	443.758	7714.4	389.765	15669.6	3131.52	18755.2	5086.45	3503.05	310.902	1440.14	222.955	9253.17	473.182	2180.03	176.645
2012-03-27 05:04:00
2012-03-27 06:04:00	0.432264	42.2488	27.0247	13.3726	4.06092	374.244	297.896	48.246	26.3096	4.66	6486.87	482.822	5535.13	385.775	11221.3	3198.95	8780.95	8333.82	3370.86	310.168	1358.57	217.878	8892.04	455.981	1933.55	168.132
2012-03-27 07:04:00
2012-03-27 08:04:00	0.416595	42.2695	27.9899	13.9125	4.38547	376.794	308.814	48.903	27.8853	4.66	5013.2	424.517	3506.15	326.783	16381.1	3238.4	19288.1	5396.36	3335.56	327.228	1347.91	234.118	9017.85	456.301	1975.13	174.593
2012-03-27 09:04:00
2012-03-27 10:04:00	0.352727	43.4094	28.9938	14.1375	4.69428	372.057	284.37	38.8238	17.6012	4.7	6003.54	423.212	4409.63	296.397	16378.3	4392.8	21377.2	4732.14	3449.07	258.965	1202.52	183.104	8652.22	409.602	2368.98	227.097
2012-03-27 11:04:00
2012-03-27 12:04:00		46.2133	33.0215	15.2929	5.11176	369.62	226.288	31.2099	13.7007	4.75	6444.83	369.676	3493.58	240.893	82443.9	18980.5	142450	41103.3	3720.59	213.447	1242.74	147.413	9020.34	345.048	2602.92	169.71
2012-03-27 13:04:00
2012-03-27 14:04:00		48.0251	33.2679	16.5857	5.66404	387.787	234.76	29.7876	12.3432	4.71	7910.83	413.259	4993.78	280.711	27393.2	6777.74	28503.1	5302.86	3868.07	198.192	1436.18	140.136	9207.01	330.768	2360.38	145.491
2012-03-27 15:04:00
2012-03-27 16:04:00		50.4405	34.9682	16.3314	5.41457	391.248	234.01	30.4521	13.2342	4.76	7629.17	416.857	5565.26	337.233	42720.7	7906.98	40737.4	8964.78	4040.91	219.984	1460.11	161.172	9309.12	335.027	2375.84	152.855
2012-03-27 17:04:00
2012-03-27 18:04:00		50.8431	33.7502	14.3361	4.29984	428.677	247.975	34.5335	14.2684	4.69	8038.44	552.824	4871.75	385.975	42246.8	4781.21	75045.6	5983.96	4383.05	318.809	1736.81	239.723	9994.98	387.367	2209.33	168.229
2012-03-27 19:04:00
2012-03-27 20:04:00		53.3835	34.3415	13.1378	3.90497	467.142	299.223	45.9701	22.5531	4.66	8417.31	620.217	5394.78	355.876	14743	2127.25	13525.2	1124.15	4444.31	357.323	1925.56	268.373	10200.3	456.263	2085.95	184.296
2012-03-27 21:04:00
2012-03-27 22:04:00		50.0784	32.2441	12.6148	3.61757	429.989	286.38	45.367	21.8938	4.62	7406.74	585.643	6838.13	436.698	11173.3	2418.69	4323.84	1048.91	4076.92	322.709	1800.7	243.57	9639.81	432.102	1974.55	170.817
2012-03-27 23:04:00
2012-03-28 00:04:00		47.0851	30.1276	12.3039	3.57976	408.144	292.4	43.6769	21.4023	4.66	8000.06	598.635	4930.41	414.574	13199.1	1984.42	7986.92	1019.36	3879.97	294.086	1859.63	210.719	9562.65	429.338	2036.04	172.289
2012-03-28 01:04:00
2012-03-28 02:04:00		45.5746	29.8628	12.1964	3.47346	390.901	310.253	43.1505	22.848	4.63	7058.03	543.965	4454.45	436.645	11182.4	2581.16	9124.64	4862.14	3694.97	277.712	1762.81	196.996	9345.86	423.32	2119.12	162.998
2012-03-28 03:04:00
2012-03-28 04:04:00		44.7796	29.7956	12.2399	3.52866	370.296	295.326	42.544	22.5659	4.71	7132.61	504.202	5461.6	367.36	12396.8	1860.67	5615.81	392.767	3616.67	275.306	1483.82	187.304	9285.55	425.74	2050.38	176.154
2012-03-28 05:04:00
2012-03-28 06:04:00		42.8006	29.6326	12.1843	3.39091	374.252	313.106	42.2994	23.1305
2012-03-28 07:04:00
2012-03-28 08:04:00
2012-03-28 09:04:00		44.6892	31.0371	13.1054	4.03956	359.785	276.451	36.1673	16.8813
2012-03-28 10:04:00		47.636	33.0136	13.491	4.00639	374.821	289.992	34.9538	16.3689	4.73	7400.28	384.532	4374.36	262.656	20117.5	3691.43	14248.4	2485.79	3525.07	202.385	1256.35	135.858	9052.83	344.177	2399.36	152.137
2012-03-28 11:04:00
2012-03-28 12:04:00		51.0184	36.4016	14.4627	4.62403	444.977	312.917	34.9848	17.0349	4.77	7583.98	439.866	5007.65	410.208	23515.4	5077.49	24203.8	7021.49	3797.88	189.898	1548.11	132.814	9030.16	322.614	2408.22	150.067
2012-03-28 13:04:00
2012-03-28 14:04:00		50.0901	34.8461	14.4687	4.42774	435.089	273.482	30.5686	12.5716	4.75	8588.75	403.455	4542.73	240.763	49621.9	9702.44	63951.8	11986.8	3977.83	185.414	1867.34	146.131	9029.04	303.797	2743.39	132.575
2012-03-28 15:04:00
2012-03-28 16:04:00		51.5677	34.5261	14.1091	4.07974	432.063	271.323	31.805	15.5073	4.76	8547.06	452.946	4930.78	364.948	45094.6	14631.6	48676.2	21767.3	4150.32	207.914	1362.15	145.27	9118.46	317.764	2455.75	140.074
2012-03-28 17:04:00
2012-03-28 18:04:00		55.694	36.3851	12.9855	3.56716	460.118	276.752	36.0136	15.0191	4.67	9509.76	553.263	5167.68	341.492	22218.7	6265.81	37637.7	19863.3	4401.51	295.295	1660.21	216.775	9790.53	382.88	2586.89	171.213
2012-03-28 19:04:00
2012-03-28 20:04:00		54.3843	34.7634	12.1895	3.16015	473.623	289.315	43.0791	18.8474	4.67	9484.41	679.099	5512.79	450.301	13833.5	1901.3	4818.93	1055.02	4295.7	322.085	1721.34	242.353	9918.99	454.315	2419.16	194.387
2012-03-28 21:04:00
2012-03-28 22:04:00		49.961	31.8348	12.1406	3.30099	457.492	306.482	43.8816	20.5735	4.67	7525.73	552.228	5773.1	394.613	14602.3	2193.08	9567.03	1079.2	4005.47	280.971	1714.68	208.448	9437.59	432.339	2186.5	179.131
2012-03-28 23:04:00
2012-03-29 00:04:00		49.6165	32.0555	11.6871	3.06027	382.277	246.442	39.6501	17.6395	4.67	7524.33	486.253	4685.78	346.913	16520.7	2027.62	20276.5	1956.6	3850.55	253.429	1917.62	171.603	9348.34	399.969	2167.35	167.579
2012-03-29 01:04:00
2012-03-29 02:04:00		47.7672	30.6936	11.6376	2.92058	379.722	252.726	39.9402	18.2198	4.68	7486.78	494.416	4665.08	336.791	14207.1	2466.57	6604.77	3110.39	3748.34	245.665	1547.3	167.425	9262.12	387.351	2334.75	163.786
2012-03-29 03:04:00
2012-03-29 04:04:00		45.4953	29.4787	11.6229	2.95478	366.635	259.05	39.9602	19.0113	4.68	7500.8	452.488	5390.04	317.399	19915.7	2360.54	29340	2262.49	3525.52	231.308	1585	155.367	9029.36	385.627	2024.69	167.815
2012-03-29 05:04:00
2012-03-29 06:04:00		43.716	29.5226	11.5982	3.05701	336.506	255.124	37.5307	17.5628	4.67	7611.66	507.187	5089.59	415.189	18799	4127.31	13638.1	7072.85	3442.98	231.75	1755.6	153.817	8945.58	375.332	2143.63	165.858
2012-03-29 07:04:00
2012-03-29 08:04:00		42.5359	29.6937	11.7525	3.0652	335.039	261.827	38.0127	19.8017
2012-03-29 09:04:00
2012-03-29 10:04:00		46.952	31.5966	12.2712	3.25345	345.913	236.916	31.773	13.0779	4.68	8750.54	436.375	5545.12	429.253	65926.2	16541.3	24414.9	9464.45	3543.65	200.26	1342.74	131.78	9055.91	325.891	2362.19	140.67
2012-03-29 11:04:00
2012-03-29 12:04:00		48.5638	32.0851	12.7413	3.47229	372.511	223.708	29.1061	10.8859	4.78	8883.78	371.616	4741.88	260.075	53559.5	8881.44	43325.4	7891.81	3777.43	173.405	1347.32	110.142	8914.07	289.19	2197.84	125.224
2012-03-29 13:04:00
2012-03-29 14:04:00		49.0101	33.064	13.1744	3.63984	373.93	210.923	27.4135	10.6098	4.72	9001.85	388.827	4839.86	244.381	83519.2	34744.3	143951	82750.3	3983.78	168.544	1383.22	111.043	8815.58	277.332	2317	122.167
2012-03-29 15:04:00
2012-03-29 16:04:00		51.493	34.7695	13.6748	3.84471	376.742	238.364	27.5935	11.9102	4.77	7669.17	371.254	3884.37	234.916	20214.1	3059.83	21540	3172.34	4115.38	183.346	1304.42	126.395	8671.33	295.897	2357.68	136.156
2012-03-29 17:04:00
2012-03-29 18:04:00		52.8618	34.9263	12.6348	3.33031	421.432	252.518	31.8659	13.5676	4.68	7809.47	470.984	4551.38	335.176	20235	4443.41	33753.2	10854.5	4228.99	255.991	1639.57	188.935	9797.8	355.049	2245.63	163.81
2012-03-29 19:04:00
2012-03-29 20:04:00		55.6565	35.4744	12.0691	3.11101	446.719	257.816	39.2502	16.5349	4.65	8086.3	551.808	4694.74	408.384	33145.7	8024.38	41342.8	16448.2	4120.95	264.393	2049.79	203.216	10026.7	405.947	2165.83	171.717
2012-03-29 21:04:00
2012-03-29 22:04:00		53.0277	33.1161	11.8608	3.17277	437.954	265.4	40.6135	19.3353	4.61	7801.88	483.062	4234.54	332.278	15593.9	2106.6	13823.7	652.199	3900.96	236.965	1774	176.341	9984.31	386.858	2515.3	166.988
2012-03-29 23:04:00
2012-03-30 00:04:00		48.6652	30.923	11.5031	3.09698	365.638	241.556	37.3013	16.87	4.62	8571.57	577.109	4901.81	414.816	14000.2	3913.88	5497.02	9035.82	3963.95	249.281	1588.41	168.429	9955.04	399.884	2439.13	171.549
2012-03-30 01:04:00
2012-03-30 02:04:00		47.1856	30.9887	11.5139	2.98941	398.088	281.668	38.9752	18.7711	4.66	7074.4	454.714	3908.54	357.87	17137.1	3597.9	20393.9	4783.78	3453.49	216.692	1454.88	158.371	9295.52	385.472	2587.54	160.123
2012-03-30 03:04:00
2012-03-30 04:04:00		45.1086	29.6487	11.5496	3.00358	382.036	300.625	37.8462	18.7327	4.64	7263.35	501.511	4642.51	410.708	31472.3	6030.35	49279.7	11193.3	3341.18	215.414	1549.51	153.938	9090.18	387.322	2186.2	177.724
2012-03-30 05:04:00
2012-03-30 06:04:00		44.3011	29.3636	11.629	3.12405	145.129	48.6396	25.2956	7.69656	4.62	6901.97	450.075	4576.26	342.699	28343	4309.09	43785	7878.03	3261.81	214.132	1406.31	149.351	8965.7	377.692	2151.64	169.267
2012-03-30 07:04:00
2012-03-30 08:04:00		43.2197	30.2222	11.9419	3.32066	325.745	237.385	35.9847	16.4209	4.61	7220.27	473.445	6789.01	407.978	23599.4	5484.77	22520.6	6649.23	3131.4	221.881	1323.34	152.169	8888.15	371.731	2333.69	176.847
2012-03-30 09:04:00
2012-03-30 10:04:00		44.7175	31.5102	11.8977	3.36809	438.291	351.507	36.0266	19.6205	4.7	8309.32	432.526	4892.99	247.813	47880.2	7999.41	90305.1	14061.6	3240.75	192.12	1274.51	138.434	8635.09	332.08	2511.03	158.166
2012-03-30 11:04:00
2012-03-30 12:04:00		47.948	33.1573	12.7041	3.65969	482.651	361.125	32.0613	15.5093	4.84	8177.35	366.679	4985.58	273.935	33439.6	7135.94	32496.5	7855.99	3390.91	148.19	1512.25	111.417	8157.39	275.25	2325.25	131.555
2012-03-30 13:04:00
2012-03-30 14:04:00		49.6867	34.4589	13.8212	4.18235	470.1	325.852	29.4753	12.8556	4.74	9096.52	369.981	4931.54	182.01	20000.6	3180.61	19737.3	2143.56	3561.6	146.567	1262.23	109.939	8435.46	273.613	2679.08	116.771
2012-03-30 15:04:00
2012-03-30 16:04:00		51.6111	34.2305	13.4255	3.85591	480.629	327.402	30.3129	14.4796	4.75	7815.67	366.37	4274.73	262.082	32672.7	4503.59	15835.4	3248.56	3669.46	150.755	1328.56	118.115	7877.71	263.896	2276.62	114.993
2012-03-30 17:04:00
2012-03-30 18:04:00		54.8594	35.6139	12.463	3.36579	500.377	316.736	33.9085	15.0514	4.76	7465.95	407.24	4639.87	319.837	18982.2	3174.57	12035.3	3628.61	3943.54	206.81	1701.81	171.705	9588.06	300.774	2308.43	152.299
2012-03-30 19:04:00
2012-03-30 20:04:00		55.6151	35.2449	11.8566	3.10036	522.642	314.339	41.1078	20.1026
2012-03-30 21:04:00
2012-03-30 22:04:00		52.3638	31.9134	11.7132	2.99413	501.118	340.322	41.8116	19.8464	4.62	6352.88	425.452	3657.97	322.971	11446	2772.78	4770.36	2548.72	3726.41	219.793	1680.11	172.444	9687.86	339.128	2236.44	151.872
2012-03-30 23:04:00
2012-03-31 00:04:00		51.178	32.0697	11.7864	3.13794	426.957	303.348	39.2704	18.7571	4.69	7290.62	526.151	5252.9	613.061	24605.8	3886.61	28043	4429.86	3743.17	221.203	1503.55	165.857	9203.9	361.934	2375.81	166.339
2012-03-31 01:04:00
2012-03-31 02:04:00		48.2366	30.9733	11.5612	3.12292	387.394	313.75	37.5033	17.6644	4.63	8263.09	482.022	5766.38	411.946	18265.9	3256.51	26450.1	4232.83	3650.3	216.762	1468.91	158.416	9298.55	363.985	2244.48	165.821
2012-03-31 03:04:00
2012-03-31 04:04:00		45.5254	29.3462	11.54	3.0571	435.276	361.822	39.1096	20.1884	4.69	7646.48	454.37	5341.36	363.453	47294.1	9957.73	105541	26455.5	3450.72	206.152	1408.98	148.295	9330.22	358.826	2683.44	180.4
2012-03-31 05:04:00
2012-03-31 06:04:00		44.6029	29.6792	11.5313	3.10431	381.333	275.551	37.0728	17.6428	4.63	8023.24	445.373	10256.6	332.448	17554.7	3089.07	16948.8	4439.93	3369.06	203.475	1662.35	146.271	9487.42	365.381	2494.69	177.427
2012-03-31 07:04:00
2012-03-31 08:04:00		43.1055	28.3891	11.4927	3.01272	416.224	304.903	37.4385	17.4949	4.76	6321.76	356.476	7432.73	267.226	74241.7	17948.8	41402.2	9881.98	2976.14	179.158	1355.39	129.962	8748.9	307.789	2426.7	141.896
2012-03-31 09:04:00
2012-03-31 10:04:00		44.0127	30.0044	11.4132	3.08534	412.413	292.734	35.2206	16.7365	4.77	7897.81	380.664	8974.28	385.921	42632.2	7897.32	48279.9	8484.26	3095.38	166.722	1671.52	129.526	8894.72	287.911	2676.18	135.369
2012-03-31 11:04:00
2012-03-31 12:04:00		45.8089	30.3471	11.85	3.12943	430.524	294.77	29.9436	14.6705	4.77	8077.21	376.705	4980.99	233.57	90750.8	25223.5	45805.3	19549.5	3174.33	137.337	1705.26	103.408	9216.39	268.125	2648.65	115.539
2012-03-31 13:04:00
2012-03-31 14:04:00		48.4891	31.7545	11.9676	3.15526	406.589	257.566	28.3681	12.5277	4.8	7810.43	376.867	6628.84	387.335	63924.7	18305.9	40664.2	18669.6	3416.38	159.111	1497.63	128.287	9238.71	269.061	2226.17	117.118
2012-03-31 15:04:00
2012-03-31 16:04:00		52.7897	34.9713	11.823	3.17667	406.29	232.543	32.5542	14.3848	4.72	7316.06	377.687	3951.65	244.397	53148.8	13641.6	47145.8	12567.5	3716.91	199.949	1911.59	162.05	9266.94	298.284	2367.84	135.723
2012-03-31 17:04:00
2012-03-31 18:04:00		54.065	34.7712	11.4902	2.94247	440.852	246.403	37.244	15.844	4.71	6713.96	395.62	3142.29	283.101	51901	11662.8	83461.7	24231.2	3712.89	204.832	2116.11	171.492	9429.28	324.242	2205.19	149.319
2012-03-31 19:04:00
2012-03-31 20:04:00		53.7283	32.7278	11.6337	3.03166	429.822	239.516	38.3328	16.2053	4.65	6847.73	469.789	4689.46	435.338	21673.6	3978.39	23162	5068.41	3705.7	217.206	1754.04	172.959	9238.67	324.946	2172.78	148.24
2012-03-31 21:04:00
2012-03-31 22:04:00		49.5408	30.1322	11.3623	2.95948	391.932	228.724	38.1939	17.5114	4.65	11442.7	496.083	50190.1	992.784	24909.7	3273.36	22638	3064.61	3548.71	201.015	1649.26	153.053	9212.35	314.884	2102.05	139.104
2012-03-31 23:04:00
2012-04-01 00:04:00		47.098	28.0748	11.4091	2.84489	406.448	249.679	39.3655	18.345	4.69	7569.27	401.705	5092.8	257.235	23348.5	3940.75	40191.5	6964.93	3434.05	198.96	1482.48	149.06	9172.98	325.152	2144.82	150.978
2012-04-01 01:04:00
2012-04-01 02:04:00		44.3645	28.0335	11.2458	2.78741	384.55	264.754	36.6889	16.4629	4.67	6226.35	334.45	6325.6	209.837	19533.5	2386	4900.21	595.842	3272.67	184.627	1432.73	135.692	9031.91	312.019	2175.3	142.767
2012-04-01 03:04:00
2012-04-01 04:04:00		45.3595	28.2817	11.4091	2.88389	428.284	293.857	39.6938	18.5447	4.7	5600.62	351.659	3854.36	263.272	10723.6	1620.09	3848.35	536.915	3079.05	177.519	1389.85	130.096	8992.5	322.715	2631.25	149.101
2012-04-01 05:04:00
2012-04-01 06:04:00		43.3952	28.5768	11.7076	3.07031	392.886	294.62	39.2072	18.9876	4.72	6678.71	386.025	4294.33	277.414	16514.6	2898.53	16305.6	2676.59	3074.02	189.549	1662.91	137.379	9001.9	325.671	3264.42	157.662
2012-04-01 07:04:00
2012-04-01 08:04:00		43.5506	29.0868	11.9545	3.17995	406.365	299.428	39.9496	20.0772
2012-04-01 09:04:00
2012-04-01 10:04:00		47.7841	32.2268	12.3093	3.36462	407.065	278.363	33.2583	16.3004	4.7	8202.99	398.677	6029.05	268.71	31410	4681.98	25974.8	5094.15	3300.36	185.876	1502.59	143.073	8926.51	299.288	2401.42	134.68
2012-04-01 11:04:00
2012-04-01 12:04:00		48.0972	32.4946	12.9031	3.69848	402.904	264.018	29.4928	15.5177	4.77	8777.98	351.796	4756.44	209.338	74504	15820.5	38217.2	7508.22	3451.26	149.16	1355.3	108.061	9161.48	265.441	2535.9	117.015
2012-04-01 13:04:00
2012-04-01 14:04:00		49.8278	33.1765	13.3194	3.85118	413.397	250.624	27.9045	10.7738	4.77	6798.62	303.889	3466.72	196.449	44180.3	9894.47	27952.8	6181.88	3548.35	146.289	1647.1	108.305	9161.86	256.233	2365.18	111.826
2012-04-01 15:04:00
2012-04-01 16:04:00		49.5134	32.9407	13.438	3.91111	411.029	235.677	28.9014	13.5088	4.77	8423.21	332.274	4621.56	174.136	36836.3	5329.78	30694	4616.4	3672.64	155.945	1619.94	120.058	9498.8	274.469	2495.94	118.002
2012-04-01 17:04:00
2012-04-01 18:04:00		61.0616	39.625	12.9001	3.6827	446.416	231.358	37.1589	18.0032	4.73	7926.37	428.568	4493.41	281.264	20257.5	6183.9	23840.5	10499.4	3772.78	209.432	1759.1	171.237	9124.32	320.407	2413.52	150.225
2012-04-01 19:04:00
2012-04-01 20:04:00		64.0786	39.0037	12.5209	3.44098	585.112	336.44	45.0658	19.117	4.67	7758.37	553.948	4108.92	408.316	27743.1	3098.66	32912.8	2339.66	3785.52	232.406	1624.97	191.478	9197.99	358.113	2282.24	175.492
2012-04-01 21:04:00
2012-04-01 22:04:00		58.6911	34.4689	12.1799	3.2104	531.31	348.166	43.8702	20.5001	4.64	8650.37	552.669	7066.77	515.965	23163.1	5821.12	24952.1	8801.55	3538.73	211.674	1568.94	171.387	9316.11	356.818	2655.56	166.983
2012-04-01 23:04:00
2012-04-02 00:04:00		53.6427	33.6938	12.0252	3.3168	426.4	269.074	38.8946	16.5394	4.64	8083.35	475.916	6042.12	427.658	27769.5	5027.77	42667	6178.56	3459.27	207.573	1564.18	165.653	9155.34	353.561	2198.23	160.739
2012-04-02 01:04:00
2012-04-02 02:04:00		48.1342	29.7121	11.7192	2.97724	432.83	303.291	39.4532	18.2497	4.67	8019.52	456.78	4688.9	302.858	34726.5	9385.25	27580.8	8802.09	3425.67	206.858	1508.75	156.571	9332.24	358.664	2408.82	168.928
2012-04-02 03:04:00
2012-04-02 04:04:00		45.8961	29.6034	11.6183	3.04804	301.041	166.444	33.2796	13.4789	4.62	7060.06	416.61	4403.17	282.202	22929.2	3939.8	21124.5	4117.45	3257.88	202.205	1576.78	152.181	8870.76	337.214	2117.86	146.651
2012-04-02 05:04:00
2012-04-02 06:04:00		44.4539	29.4146	11.6492	3.06193	289.627	170.447	33.5919	13.4212	4.61	6839.27	368.485	4301.54	223.533	19969.1	4177.89	27199.4	5528.59	3150.99	198.445	1885.8	146.672	8754.04	327.313	3029.15	145.616
2012-04-02 07:04:00
2012-04-02 08:04:00		43.8864	29.5597	12.0427	3.35104	281.453	164.212	32.419	13.7583	4.61	6935.59	384.212	4178.02	224.091	55989.8	12649.5	60903	10743.4	3075.41	209.51	1371.87	149.461	8731.04	323.129	2349.1	144.802
2012-04-02 09:04:00
2012-04-02 10:04:00		47.5902	31.8447	12.23	3.33839	300.378	157.73	34.478	12.9104	4.67	8036.07	426.604	5599.9	265.933	44927.1	11540.6	26774.6	10178.2	2963.34	203.076	1348.87	151.935	8369.52	324.897	2429.72	155.371
2012-04-02 11:04:00
2012-04-02 12:04:00		49.7285	33.3825	12.1637	3.31975	325.876	162.843	35.1325	13.9204	4.66	8305.03	450.257	4346.3	273.132	59851.8	14992.9	44131.3	14001	3145.73	215.309	1552.69	169.937	8528.13	333.337	2449.9	151.509
2012-04-02 13:04:00
2012-04-02 14:04:00		56.1463	37.6501	12.5613	3.64129	369.14	167.693	37.489	15.7818	4.64	8229.06	407.39	4553.86	243.527	31293	5571.06	44439.7	8005.01	3362.82	226.566	1583.72	182.306	8521.63	331.457	2730.01	152.964
2012-04-02 15:04:00
2012-04-02 16:04:00		62.125	40.8079	12.93	3.72359	414.01	170.271	38.009	15.3396	4.64	8091.11	458.335	4434.24	290.855	36779.9	12178.1	34772	15018.2	3604.48	235.936	1659.65	189.652	9131.59	326.341	2591.7	151.388
2012-04-02 17:04:00
2012-04-02 18:04:00		65.006	40.2162	12.9927	3.72241	518.335	242.588	44.485	20.4794	4.61	8948.1	505.174	14009.9	752.417	42962.1	9066.75	112585	19205.6	3699.72	262.26	1669.26	217.455	9185.89	346.016	2549.5	165.716
2012-04-02 19:04:00
2012-04-02 20:04:00		62.403	36.3708	12.444	3.32513	506.119	245.604	45.3033	19.0302	4.62	8021.73	485.427	4710.33	316.515	36359.3	6453.43	103361	18244.8	3796.98	267.52	1689.97	219.586	9418.59	379.882	2405.49	181.202
2012-04-02 21:04:00
2012-04-02 22:04:00		55.5159	32.6709	12.736	3.42311	468.446	230.711	46.745	19.4843	4.61	6306.27	443.002	3656.24	321.551	17069.2	2536.11	41366.4	3721.85	3486.3	253.309	1760.76	195.907	9257.61	378.267	2355.76	179.168
2012-04-02 23:04:00
2012-04-03 00:04:00		49.4223	30.1795	12.8391	3.50597	424.288	228.146	45.846	19.9454	4.58	5922.15	446.152	3792.57	371.214	39775.2	5332.17	98815.8	11034.5	3310.13	250.937	1619.87	186.082	9510.74	396.495	2984.62	196.303
2012-04-03 01:04:00
2012-04-03 02:04:00		53.5659	37.9526	11.6125	3.69558	349.894	257.572	36.7757	20.3667	4.65	6741.61	447.437	3746.93	334.059	10880.2	1985.1	4656.51	496.451	3302.69	256.473	1640.28	181.02	9464.49	397.045	2484.56	178.481
2012-04-03 03:04:00
2012-04-03 04:04:00		43.2672	28.0349	12.7577	3.63005	390.198	270.215	44.4171	21.8959
2012-04-03 05:04:00
2012-04-03 06:04:00
2012-04-03 07:04:00
2012-04-03 08:04:00		41.3526	26.8041	12.6958	3.68703	388.066	266.758	41.5725	21.2065
2012-04-03 09:04:00		45.8556	30.8254	13.1018	3.86176	398.314	248.67	37.6026	17.7589	7.05	6732.03	383.205	4886.08	307.298	27330.6	6597.07	26191.4	7503.64	3134.14	203.922	1303.73	146.92	9043.48	316.241	3017.48	151.92
2012-04-03 10:04:00
2012-04-03 11:04:00
2012-04-03 12:04:00		46.913	31.8501	13.5978	4.07083	417.61	251.027	31.1822	14.1657	7.03	7586.59	333.138	6328.8	225.435	72037.2	15914.1	108125	25092.3	3344.68	169.695	1735.15	124.246	8987.71	264.323	2365.85	122.353
2012-04-03 13:04:00
2012-04-03 14:04:00		49.8784	32.9237	14.6367	4.60491	441.992	248.505	32.3539	14.9544	7.16	7473.79	395.847	4232.61	311.492	32536.7	7690.87	21252.4	8438.83	3607.55	183.386	1392.33	132.166	8812.92	278.174	2512.43	141.014
2012-04-03 15:04:00
2012-04-03 16:04:00		50.4072	31.5387	13.9383	4.3909	411.552	236.188	29.3139	12.8721	7.12	8325.47	341.986	5228.03	209.346	64481.4	12486.3	43457.8	8076.41	3845.05	169.197	1724.2	124.682	9418.4	247.091	2549.31	111.956
2012-04-03 17:04:00
2012-04-03 18:04:00		51.898	31.7942	12.8182	3.63303	431.75	244.658	31.8966	13.5644	7.18	8039.47	408.299	4534.92	257.953	74751.2	17057.9	136942	23939.9	3998.42	220.086	1611.31	168.243	9757.92	283.153	2307.07	126.854
2012-04-03 19:04:00
2012-04-03 20:04:00		54.3286	31.2218	12.034	3.04733	458.343	238.856	37.1512	14.8161	7.1	7334.56	389.976	4028.03	213.814	16268	3806	9794.9	2147.05	3923.5	234.879	1732.01	177.712	9818.05	310.444	2248.4	136.777
2012-04-03 21:04:00
2012-04-03 22:04:00		49.9707	27.9772	12.0037	3.05763	420.06	230.296	36.4965	15.2263	7.18	7094.51	392.866	5911.87	360.921	18764.8	3558.36	16027.6	3574.77	3758.93	220.772	1821.55	163.133	9404.1	290.752	2113.71	128.875
2012-04-03 23:04:00
2012-04-04 00:04:00		48.1516	27.4168	11.6677	3.00731	430.023	257.183	36.7925	15.7107	7.15	6734.56	373.545	4194.49	266.956	39961.4	6891.01	46172.1	7331.87	3585.56	196.07	1508.05	140.616	9273.63	280.732	2361.76	139.179
2012-04-04 01:04:00
2012-04-04 02:04:00		46.3706	26.363	11.6583	2.88253	402.897	245.453	35.8767	15.971	7.13	6039.03	358.297	3082.7	264.803	13799.8	2025.7	5820.45	722.685	3435.54	190.219	1485.97	134.267	9301.32	280.707	2430.33	132.779
2012-04-04 03:04:00
2012-04-04 04:04:00		44.9862	26.7842	11.7751	3.0172	387.773	251.609	35.4038	15.9263	7.09	7854.1	399.789	8812.87	353.313	31544.2	6320.9	31743.4	7424.98	3367.34	196.054	1396.55	135.654	9369.32	292.521	2372.76	132.602
2012-04-04 05:04:00
2012-04-04 06:04:00		43.6268	26.7686	11.8255	3.02887	381.096	258.588	36.317	16.5677
2012-04-04 07:04:00
2012-04-04 08:04:00
2012-04-04 09:04:00
2012-04-04 10:04:00
2012-04-04 11:04:00
2012-04-04 12:04:00
2012-04-04 13:04:00
2012-04-04 14:04:00		48.5789	30.8418	12.737	3.53962	488.81	317.768	40.5688	20.896	7.09	7561.34	401.298	4727.21	223.318	38153.6	12073.9	27309.2	12694.7	3423.15	232.244	1562.96	179.085	9456.25	322.996	2574.57	147.617
2012-04-04 15:04:00
2012-04-04 16:04:00
2012-04-04 17:04:00
2012-04-04 18:04:00		51.8154	30.8493	12.1822	3.22749	518.677	281.398	45.1448	21.4213	7.11	7955.96	490.413	5610.81	453.628	20456.2	5847.9	22611.1	8154.3	3750.44	280.41	1656.82	223.732	9256.97	339.409	2584.51	157.366
2012-04-04 19:04:00
2012-04-04 20:04:00
2012-04-04 21:04:00
2012-04-04 22:04:00
2012-04-04 23:04:00
2012-04-05 00:04:00
2012-04-05 01:04:00
2012-04-05 02:04:00
2012-04-05 03:04:00
2012-04-05 04:04:00
2012-04-05 05:04:00
2012-04-05 06:04:00
2012-04-05 07:04:00
2012-04-05 08:04:00
2012-04-05 09:04:00
2012-04-05 10:04:00
2012-04-05 11:04:00		40.0967	25.2066	12.2257	3.35884	470.666	319.889	36.8594	18.6743	7.15	5392.08	286.027	3178.11	137.846	33840.2	7503.02	31415.6	7870.6	3115.27	193.022	1665.97	142.39	8019.37	230.485	1967.34	101.177
2012-04-05 12:04:00		41.8045	26.0074	12.7804	3.4912	479.277	311.176	32.5719	15.2457	7.17	7266.42	321.017	4691.88	234.359	43485.5	8472.01	40362.6	9766.2	3196.4	164.144	1216.4	116.132	8396.35	231.543	2389.81	109.7
2012-04-05 13:04:00
2012-04-05 14:04:00		42.4574	26.5749	14.0847	4.28275	470.99	302.055	30.5131	14.89	7.12	7999.94	332.604	5155.6	228.003	91666	13093.7	81961.9	9862.37	3260.7	159.037	1225.33	107.067	8629.91	222.456	2222.28	94.0301
2012-04-05 15:04:00
2012-04-05 16:04:00		45.1858	27.3265	13.5743	4.05627	488.611	310.518	35.0078	17.1589	7.13	6464.37	381.45	3398.79	255.484	36882.2	9743.36	32873.8	10810.7	3557.14	252.128	1498.39	186.287	8902.17	260.116	2331.33	115.906
2012-04-05 17:04:00
2012-04-05 18:04:00		46.5409	27.2936	12.625	3.51811	480.048	302.472	39.1208	19.098	7.03	8575.83	432.082	4726.07	229.593	24357.9	5060.17	29692.7	5012.19	3676.6	260.478	1649.63	193.869	9189.18	304.292	2204.53	129.915
2012-04-05 19:04:00
2012-04-05 20:04:00		49.4546	28.9712	12.3968	3.42043	522.906	300.779	45.3766	20.997	7.08	9085.04	503.058	5318.83	382.139	14936.8	3725.1	10981.7	6931.21	3804.63	278.672	1851.91	213.344	9527.92	339.384	2308.26	148.002
2012-04-05 21:04:00
2012-04-05 22:04:00		47.7568	27.1927	12.391	3.27974	492.276	299.834	42.8456	19.5953	7.08	8884.13	475.251	11179.2	494.421	27147.7	4634.6	42352.9	6697.52	3722.93	263.368	1724.58	189.666	9270.34	315.079	2221.52	138.466
2012-04-05 23:04:00
2012-04-06 00:04:00		46.7066	25.8004	12.2692	3.18024	488.181	295.987	42.9878	20.4597	7.09	7491.44	386.092	4347.62	219.828	21360.9	2994.07	27003.5	3472.91	3585.71	239.706	1511.19	162.481	9341.6	319.591	2530.94	142.041
2012-04-06 01:04:00
2012-04-06 02:04:00		44.234	25.845	12.3781	3.38489	482.353	317.954	43.5606	21.6372	7.06	7875.16	403.846	20314.4	560.743	35850.9	7943.02	55317.6	13463.3	3332.96	227.969	1472.65	152.778	8931.64	308.555	2165.12	134.566
2012-04-06 03:04:00
2012-04-06 04:04:00		41.5035	24.4296	12.0702	3.11341	427.783	287.669	40.0432	19.9657
2012-04-06 05:04:00
2012-04-06 06:04:00
2012-04-06 07:04:00
2012-04-06 08:04:00		40.3558	24.8178	12.3182	3.41555	442.385	309.934	40.0322	22.2852	7.03	6110.75	313.745	4221.1	184.658	57745.4	16706.4	56697.1	26764	2999.55	208.808	1274.1	139.661	8304.71	273.89	2565.06	131.949
2012-04-06 09:04:00
2012-04-06 10:04:00		42.4599	26.1858	12.5097	3.37063	477.163	315.52	35.1983	17.8681	7.09	5995.95	296.378	3921.4	181.767	28091.8	5041.46	24820.4	5583.7	3071.07	176.671	1140.67	117.667	8336.87	249.148	2490.51	113.32
2012-04-06 11:04:00
2012-04-06 12:04:00		42.8561	26.0777	12.7418	3.5412	522.554	334.04	32.7148	15.0446	7.1	6694.68	296.693	5914.56	173.294	61076.4	6796.23	105259	9607.71	3375.52	162.498	1236.93	111.038	8170.14	227.79	2592.22	112.497
2012-04-06 13:04:00
2012-04-06 14:04:00		52.2906	32.1044	13.5642	4.28847	839.81	509.203	40.3631	18.6239
2012-04-06 15:04:00
